# Supplementary material for: The influence of ecological and geographical context in the radiation of Neotropical sigmodontine rodents
Source: BMC Evol Biol. 2015 Aug 26;15:172. doi: 10.1186/s12862-015-0440-z (PMC4549906; doi:10.1186/s12862-015-0440-z)
Supplement: Additional file 1: Table S1. — Detail of specimens examined in this study. GenBank accession numbers, trait values, and distributional range for the species included in this study. Traits were coded as detailed in the “Material and Methods” section. Vegetation: 1) open vegetation, 2) mixed, or 3) forest. Altitudinal range: 1) lowlands, 2) middle range, or 3) highland. Molar type was coded as 0) tetralophodont, or 1) pentalophodont. The distribution coded for the ClaSSE models is listed under the “Area” column 1) remainder of the distribution, 2) Andean, and 3) tropical lowlands. All GenBank accession numbers for analyzed sequences are given in the last two columns. “N” indicates missing data. (XLS 44 kb) [file 12862_2015_440_MOESM1_ESM.xls]

## Sheet: Hoja1
Taxon	Altitude	Vegetation	Molar	Area	cyt b	IRBP
Abrawayaomys ruschii	1	3	1	3	JX949189	JX949185
Abrothrix andinus	3	1	0	3	AF108671	AY277418
Abrothrix hershkovitzi	1	1	0	3	EU840992	N
Abrothrix jelskii	3	1	0	3	GU564084	AY277442
Abrothrix lanosus	1	1	0	3	EU683432	EU683430
Abrothrix longipilis	3	3	0	3	U03530	AY163577
Abrothrix markhami	1	3	0	3	EF118754	N
Abrothrix olivacea	1	1	0	3	AY275111	AY277421
Aegialomys galapagoensis	1	1	1	1	EU579478	EU649039
Aegialomys xanthaeolus	2	1	1	3	EU579479	GQ178247
Aepeomys lugens	3	3	1	3	N	DQ003722
Akodon aerosus	2	3	0	3	M35703	N
Akodon affinis	2	3	0	3	AY196164	N
Akodon albiventer	3	3	0	3	AY341042	N
Akodon azarae	1	1	0	2	DQ444328	AY163578
Akodon boliviensis	3	1	0	3	M35691	N
Akodon budini	2	3	0	2	AY605060	N
Akodon caenosus	3	3	0	2	GU189322	N
Akodon cursor	1	3	0	2	AF184051	EF626797
Akodon dayi	2	2	0	2	AY605059	N
Akodon dolores	1	1	0	1	AY273904	AY277423
Akodon fumeus	3	3	0	2	AY605061	N
Akodon glaucinus	2	3	0	2	EU260483	N
Akodon iniscatus	1	1	0	3	AY273917	AY277424
Akodon juninensis	3	1	0	3	M35698	N
Akodon kofordi	3	2	0	2	M35697	N
Akodon lindberghi	1	1	0	2	AF184057	N
Akodon lutescens	3	2	0	3	M35693	N
Akodon mimus	3	3	0	2	M35710	AY277425
Akodon molinae	1	1	0	1	AY494839	N
Akodon mollis	2	1	0	3	U03546	N
Akodon montensis	1	2	0	2	EF101874	AY277426
Akodon mystax	2	3	0	2	EF101880	AY277428
Akodon orophilus	3	2	0	3	M35699	N
Akodon paranaensis	1	3	0	2	AY195866	EF626795
Akodon philipmyersi	1	3	0	2	AY702965	N
Akodon polopi	2	1	0	1	GU189330	N
Akodon reigi	1	3	0	1	AY195865	N
“Akodon” serrensis	2	3	0	2	EF101889	AY277429
Akodon siberiae	2	3	0	3	AY273909	AY277430
Akodon simulator	2	3	0	2	EU260480	N
Akodon spegazzinii	3	3	0	2	AY196165	AY277431
Akodon subfuscus	3	2	0	3	M35695	N
Akodon sylvanus	2	3	0	2	DQ683181	N
Akodon tartareus	2	3	0	2	EU260486	N
Akodon toba	1	1	0	1	U03527	AY277433
Akodon torques	3	2	0	3	M35700	AY277432
Akodon varius	2	1	0	2	EU260478	N
Amphinectomys savamis	1	3	NA	2	EU579480	AY163579
Andalgalomys pearsoni	2	1	0	1	JQ434418	EU649038
Andalgalomys roigi	1	1	0	1	AF159286	N
Andinomys edax	3	1	0	3	JQ434419	JQ434399
Auliscomys boliviensis	3	1	0	3	JQ434420	N
Auliscomys pictus	3	1	0	3	U03545	N
Auliscomys sublimis	3	1	0	3	U86816	N
Bibimys chacoensis	1	1	0	1	N	AY277435
Bibimys labiosus	1	3	0	2	DQ444329	AY277436
Blarinomys breviceps	1	3	0	2	AY275112	AY277437
Brucepattersonius igniventris	1	3	0	2	N	AY277438
Brucepattersonius iheringi	1	3	0	2	AF108667	N
Brucepattersonius soricinus	1	3	0	2	AY277486	AY277439
Calomys boliviae	2	3	0	2	AY033173	N
Calomys callidus	1	1	0	1	DQ447279	N
Calomys callosus	1	1	0	2	DQ447282	AY277440
Calomys cerqueirai	1	1	0	2	DQ447274	N
Calomys expulsus	1	1	0	2	DQ447283	N
Calomys hummelincki	1	1	0	1	AF385598	N
Calomys laucha	1	1	0	1	AY033189	N
Calomys lepidus	1	1	0	3	AF385606	AY163580
Calomys musculinus	2	1	0	1	AF385604	N
Calomys sorellus	3	2	0	3	AF385608	N
Calomys tener	1	1	0	2	DQ447302	N
Calomys tocantinsi	1	2	0	2	DQ447278	N
Calomys venustus	1	1	0	2	AY033176	N
Cerradomys langguthi	1	3	1	2	AF181276	N
Cerradomys maracajuensis	2	3	1	2	AF181278	N
Cerradomys marinhus	1	1	1	2	AF181279	N
Cerradomys scotti	1	1	1	2	EU579482	EU649040
Cerradomys subflavus	1	3	1	2	EU579481	AY163626
Cerradomys vivoi	1	3	1	2	AF181275	N
Chelemys macronyx	2	2	0	3	U03533	AY277441
Chelemys megalonyx	2	1	0	3	DQ309559	EU091259
Chilomys instans	3	3	1	3	AF108679	N
Chinchillula sahamae	3	1	0	3	JQ434422	JQ434409
Delomys collinus	2	3	1	2	AF181282	N
Delomys dorsalis	2	3	1	2	AF108686	N
Delomys sublineatus	1	3	1	2	AF108687	AY277443
Deltamys kempi	1	1	0	1	AY195860	AY277444
Drymoreomys albimaculatus	2	3	1	2	GU126516	EU649042
Eligmodontia bolsonensis	2	1	0	3	EU377637	N
Eligmodontia hirtipes	3	1	0	3	EU377632	N
Eligmodontia moreni	2	1	0	3	EU377612	N
Eligmodontia morgani	1	1	0	3	EU377631	N
Eligmodontia puerulus	3	1	0	3	AF159289	N
Eligmodontia typus	1	1	0	3	AF108692	AY277445
Eremoryzomys polius	1	1	1	3	GU126540	AY163624
Euneomys chinchilloides	1	2	0	3	AY275115	AY277446
Euneomys mordax	2	1	0	3	HM197718	N
Euryoryzomys emmonsae	1	3	1	2	AF251526	N
Euryoryzomys lamia	1	3	1	2	GU126537	AY163619
Euryoryzomys macconnelli	2	3	1	2	GU126538	AY163620
Euryoryzomys nitidus	2	3	1	2	EU579485	EU649041
Euryoryzomys russatus	1	3	1	2	GU126542	AY163625
Galenomys garleppi	3	1	0	3	JQ434423	JQ434410
Geoxus valdivianus	1	3	0	3	AY275116	AY277448
Graomys chacoensis	1	1	0	1	FJ573153	N
Graomys domorum	3	2	0	3	AF159291	N
Graomys griseoflavus	1	1	0	1	EU579472	EU649037
Handleyomys alfaroi	2	3	1	1	GU126533	AY163615
Handleyomys intectus	2	3	1	3	EU579490	AY163584
Handleyomys rostratus	2	3	1	1	GU126541	AY163622
Handleyomys saturatior	2	3	1	1	EU579494	N
Holochilus brasiliensis	1	3	0	2	GU126517	AY163585
Holochilus chacarius	1	1	0	1	GU185898	AY163586
Holochilus sciureus	1	1	0	2	EU579497	EU649049
Hylaeamys acritus	1	3	1	2	AY940625	N
Hylaeamys laticeps	1	3	1	2	EU579498	EU649050
Hylaeamys megacephalus	1	3	1	2	AY275124	AY163621
Hylaeamys yunganus	2	3	1	2	GU126546	AY163629
Irenomys tarsalis	1	3	0	3	U03534	AY163587
Juliomys ossitenuis	2	3	1	2	EF127519	N
Juliomys pictipes	2	3	1	2	AF108688	AY163588
Juliomys rimofrons	2	3	1	2	AY029476	N
Juscelinomys huanchacae	1	1	0	2	AF133667	AY277453
Kunsia tomentosus	1	1	0	2	AY275120	AY277455
Lenoxus apicalis	2	3	0	3	U03541	AY277456
Loxodontomys micropus	2	1	0	3	AY275122	N
Lundomys molitor	1	2	0	1	EU579501	AY163589
Melanomys caliginosus	1	3	1	1	EU340020	EU649052
Melanomys chrysomelas	1	NA	1	1	EU340017	EU649053
Melanomys columbianus	1	NA	1	1	EU340022	AY163590
Microakodontomys transitorius	2	2	1	2	N	EU649054
Microryzomys minutus	3	3	1	3	AF108698	AY163592
Neacomys dubosti	1	3	1	2	FM210771	N
Neacomys guianae	1	3	1	2	FM210778	N
Neacomys minutus	1	3	1	2	GU126519	AY163595
Neacomys musseri	2	3	1	2	EU579503	AY163596
Neacomys paracou	1	3	1	2	FM210765	N
Neacomys spinosus	2	2	1	2	EU579504	AY163597
Necromys amoenus	3	1	0	3	AY273911	AY277458
Necromys lactens	3	1	0	3	EF531646	N
Necromys lasiurus	1	1	0	2	AY273912	AY277459
Necromys lenguarum	2	1	0	1	EF531677	N
Necromys obscurus	1	1	0	1	EF531684	N
Necromys urichi	2	3	0	2	AY273918	AY277462
Nectomys apicalis	2	3	1	2	U03539	EU649056
Nectomys squamipes	1	3	1	2	GU126522	AY163598
Neomicroxus latebricola	3	3	0		HQ731490	KF437367
Neotomys ebriosus	3	1	0	3	JQ434424	JQ434413
Nephelomys albigularis	3	3	1	3	GU126532	AY163614
Nephelomys levipes	3	3	1	3	JF693875	N
Nesoryzomys fernandinae	1	1	NA	1	EU579506	EU649058
Nesoryzomys narboroughi	1	1	NA	1	GU126523	AY163600
Nesoryzomys swarthi	1	1	NA	1	GU126524	AY163601
Callasomys apicalis	1	1	0	2	JQ434425	JQ434417
Notiomys edwardsii	2	1	0	3	U03537	AY163602
Oecomys auyantepui	2	3	1	2	AJ496304	N
Oecomys bicolor	1	3	1	2	AF108699	AY163604
Oecomys catherinae	1	3	1	2	GU126525	AY163605
Oecomys cleberi	1	3	1	2	HM594613	N
Oecomys concolor	1	3	1	2	JF693876	AY163606
Oecomys mamorae	2	3	1	2	GU126526	AY163607
Oecomys paricola	1	3	1	2	HM594593	N
Oecomys roberti	1	3	1	2	HM594603	N
Oecomys rutilus	1	3	1	2	AJ496310	N
Oecomys superans	1	3	1	2	AY275123	AY277464
Oecomys trinitatis	1	3	1	2	GU126527	AY163608
Oligoryzomys andinus	3	1	1	3	GU393999	N
Oligoryzomys chacoensis	1	1	1	1	EU192173	EU649059
Oligoryzomys delicatus	NA	NA	1	2	GU393993	N
Oligoryzomys destructor	3	3	1	3	EU192171	EU649061
Oligoryzomys eliurus	1	2	1	2	EU192163	EU649062
Oligoryzomys flavescens	1	1	1	2	GU126528	AY163609
Oligoryzomys fornesi	1	2	1	2	GU185917	AY163610
Oligoryzomys fulvescens	2	3	1	2	GU126529	AY163611
Oligoryzomys longicaudatus	2	3	1	3	GU393998	EU649064
Oligoryzomys messorius	1	NA	1	2	DQ826024	DQ826032
Oligoryzomys microtis	1	3	1	2	EU192172	EU649066
Oligoryzomys moojeni	1	2	1	2	DQ826016	DQ826031
Oligoryzomys nigripes	1	2	1	1	DQ825987	AY163612
Oligoryzomys rupestris	2	1	1	2	JQ013763	N
Oligoryzomys stramineus	1	3	1	2	GU126531	AY163613
Oligoryzomys utiaritensis	1	3	1	2	JQ013756	N
Oligoryzomys vegetus	2	3	1	1	EU192165	EU649067
Oreoryzomys balneator	2	3	1	1	GU126535	AY163617
Oryzomys couesi	1	1	1	1	EU074661	EU649069
Oryzomys mexicanus	NA	NA	1	1	GQ178245	GQ178250
Oryzomys palustris	1	1	1	1	GU126539	AY163623
Oryzomys texensis	1	1	1	1	FJ974127	GQ178255
Oxymycterus amazonicus	1	3	0	2	AF454765	N
Oxymycterus dasytrichus	1	3	0	2	AF454768	N
Oxymycterus delator	2	1	0	1	U03525	AY277466
Oxymycterus hiska	3	3	0	3	U03542	AY277467
Oxymycterus josei	1	1	0	1	AF175288	N
Oxymycterus nasutus	1	1	0	2	EF661854	AY277468
Oxymycterus paramensis	3	3	0	3	U03536	N
Oxymycterus quaestor	1	2	0	2	AF454772	N
Oxymycterus rufus	1	1	0	1	AY275127	AY277470
Oxymycterus wayku	2	3	0	2	DQ518262	N
Pearsonomys annectens	1	3	0	3	AF108672	AY851749
Phyllotis alisosiensis	2	3	0	2	GQ119626	N
Phyllotis amicus	2	1	0	3	U86817	N
Phyllotis andium	3	1	0	3	AY956705	N
Phyllotis anitae	2	3	0	2	AY627299	N
Phyllotis bonariensis	2	1	0	1	AY956731	N
Phyllotis darwini	1	1	0	3	U86819	N
Phyllotis gerbillus	1	1	0	3	AY956712	N
Phyllotis limatus	NA	2	0	3	AF484208	N
Phyllotis magister	3	1	0	3	AY956716	N
Phyllotis osilae	3	1	0	3	U86828	N
Tapecomys wolffsohni	3	1	0	3	U86834	N
Phyllotis xanthopygus	NA	2	0	3	AY956737	AY163632
Pseudoryzomys simplex	1	1	0	2	EU579516	AY163633
Punomys kofordi	3	1	0	3	JQ434426	JQ434414
Reithrodon auritus	2	1	0	3	EU579474	AY163634
Rhagomys longilingua	2	3	1	3	N	DQ003723
Rheomys raptor	2	1	0	1	N	AY163635
Rhipidomys cariri	2	3	1	2	HM594666	N
Rhipidomys emiliae	1	2	1	2	HM594657	N
Rhipidomys gardneri	2	3	1	2	HM594673	N
Rhipidomys ipukensis	1	2	1	2	HM594633	N
Rhipidomys leucodactylus	1	3	1	2	U03550	N
Rhipidomys macconnelli	2	3	1	2	HM594674	AY277474
Rhipidomys macrurus	1	3	1	2	HM622062	N
Rhipidomys mastacalis	2	3	1	2	HM594644	N
Rhipidomys wetzeli	2	3	1	2	HM594660	N
Salinomys delicatus	1	1	0	3	EU377608	JQ434415
Scapteromys aquaticus	1	1	0	1	AY275132	AY277476
Scapteromys tumidus	1	1	0	2	AY275133	AY163637
Scolomys melanops	2	3	0	2	AF527419	N
Scolomys ucayalensis	1	3	0	2	EU579518	AY163638
Sigmodon alleni	2	3	0	1	AF155425	EU635696
Sigmodon alstoni	1	1	0	2	AF293396	EU635698
Sigmodon arizonae	1	1	0	1	EU652908	EU635700
Sigmodon fulviventer	1	1	0	1	AF293400	EU635702
Sigmodon hirsutus	2	3	0	1	AF155419	EU635704
Sigmodon hispidus	1	1	0	1	EU073177	EU635708
Sigmodon leucotis	1	1	0	1	EU652909	EU635712
Sigmodon mascotensis	1	3	0	1	AF425215	N
Sigmodon ochrognathus	1	2	0	1	AF155592	EU635717
Sigmodon peruanus	2	3	0	1	AF293395	EU635718
Sigmodon toltecus	1	1	0	1	AF425228	EU635722
Sigmodontomys alfari	1	3	1	1	EU340016	EU649071
Sooretamys angouya	1	3	1	2	EU579511	EU649072
Tanyuromys apharastus	2	3	1	1	JF693877	JF693878
Tapecomys primus	2	3	0	2	AF159287	N
Thalpomys cerradensis	1	1	0	2	AY273916	AY277481
Thalpomys lasiotis	1	1	0	2	AY310354	N
Thaptomys nigrita	1	2	0	2	AF108666	AY277482
Thomasomys andersoni	2	3	1	2	DQ914643	N
Thomasomys aureus	3	3	1	3	U03540	AY277483
Thomasomys australis	2	3	1	2	DQ914645	N
Thomasomys baeops	3	3	1	3	DQ914654	AY163642
Thomasomys caudivarius	3	3	1	3	DQ914648	N
Thomasomys cinnameus	3	3	1	3	DQ914646	N
Thomasomys daphne	2	3	1	3	AF108673	N
Thomasomys erro	3	3	1	3	EU579476	N
Thomasomys gracilis	3	3	1	3	AF108674	N
Thomasomys ischyurus	3	3	1	3	AF108675	AY277484
Thomasomys ladewi	3	3	1	3	DQ914647	N
Thomasomys notatus	2	NA	1	3	AF108676	N
Thomasomys oreas	3	3	1	2	AF108677	N
Transandinomys bolivaris	2	3	1	1	EU579513	EU649073
Transandinomys talamancae	2	3	1	1	EU579514	EU649074
Wiedomys pyrrhorhinos	1	2	1	2	EU579477	AY163644
Zygodontomys brevicauda	1	1	0	2	EU579521	AY163645
Zygodontomys cherriei	1	NA	0	1	GU126550	AY163646
Zygodontomys coiba	1	NA	NA	1	GU397425	N
Zygodontomys microtinus	1	NA	NA	2	EU652764	N
Outgroup					cyt b	irbp
Acomys					AM409396	AY326074
Arvicola					AY275106	AY277407
Calomyscus					AY288509	AY163581
Cricetomys					AF160613	AY326081
Cricetus					AY275109	AY277410
Meriones					FN984755	AF119264
MIcrotus					EF506071	AY163593
Mus					AJ512208	AJ698893
Myospalax					AF326270	AY326097
Mystromys					AF160606	AY163594
Neotoma					AF108704	AY163599
Nesomys					AF160592	AY326099
Nyctomys					AY195801	AY163603
Petromyscus					AF160601	DQ191517
Phodopus					AF119266	AY163631
Rhizomys					AF326274	AY326107
Scotinomys					AF108706	AY277416
Spalax					AJ311138	U48589
Steatomys					AF160599	AY326110
Tachyoryctes					AF160602	AY326112
Tylomys					DQ179812	AY163643
