# Supplementary material for: The influence of ecological and geographical context in the radiation of Neotropical sigmodontine rodents
Source: BMC Evol Biol. 2015 Aug 26;15:172. doi: 10.1186/s12862-015-0440-z (PMC4549906; doi:10.1186/s12862-015-0440-z)
Supplement: Additional file 2: Table S2. — Taxonomic richness paired along the backbone tree employed in the MEDUSA analysis. (XLS 11 kb) [file 12862_2015_440_MOESM2_ESM.xls]

## Sheet: Hoja1
Taxa	Number of tips
Abrawayaomys	2
Abrothrix	8
Aegialomys	2
Aepeomys	2
Akodon	38
“Akodon” serrensis	1
Amphinectomys	1
Andalgalomys	3
Andinomys	1
Auliscomys	3
Bibimys	3
Blarinomys	1
Brucepattersonius	7
Callasomys	1
Calomys	13
Cerradomys	7
Chelemys macronyx	1
Chelemys megalonyx	1
Chilomys	2
Chinchillula	1
Delomys	3
Deltamys	1
Drymoreomys	1
Eligmodontia	7
Eremoryzomys	1
Euneomys	4
Euryoryzomys	6
Galenomys	1
Geoxus	1
Graomys	4
Handleyomys	8
Holochilus	5
Hylaeamys	7
Irenomys	1
Juliomys	3
Juscelinomys	2
Kunsia	1
Lenoxus	1
Loxodontomys	1
Lundomys	1
Melanomys caliginosus	3
Melanomys chrysomelas	3
Microakodontomys	1
Microryzomys	2
Neacomys	8
Necromys	7
Nectomys	5
Neomicroxus	2
Neotomys	1
Nephelomys	11
Nesoryzomys	5
Notiomys	1
Oecomys	16
Oligoryzomys	23
Oreoryzomys	1
Oryzomys	9
Oxymycterus	15
Pearsonomys	1
Phyllotis	14
Pseudoryzomys	1
Punomys	2
Reithrodon	2
Rhagomys	2
Rheomys	4
Rhipidomys	23
Salinomys	1
Scapteromys	2
Scolomys	2
Sigmodon	13
Sigmodontomys	1
Sooretamys	1
Tanyuromys	1
Tapecomys	1
Thalpomys	2
Thaptomys	1
Thomasomys	44
Transandinomys	2
Wiedomys	2
Zygodontomys	4
