# Supplementary material for: The influence of ecological and geographical context in the radiation of Neotropical sigmodontine rodents
Source: BMC Evol Biol. 2015 Aug 26;15:172. doi: 10.1186/s12862-015-0440-z (PMC4549906; doi:10.1186/s12862-015-0440-z)
Supplement: Additional file 3: Table S3. — Results of fitting diversification models to the empirical phylogeny of Sigmodontinae. Summary of diversification models fitted to the branching times derived from the empirical phylogeny of Sigmodontinae (MCC tree). Models considered: pure-birth model -PB-, birth-death -BD-, two rate-variable models [logistic density-dependent model and the exponential density-dependent model (DDL and DDX respectively)], three time-varying models [incorporating declining speciation rate , increasing extinction and a model where both rates can vary (SPVAR, EXVAR, BOTH respectively)], and BD2r and Y2r [variants of BD PB models with a rate shift at a certain time “st”]. Bold parameter values indicate the best fitting models according to AIC values. Parameters are abbreviated as follows: a = extinction fraction (extinction/speciation); k = parameter exponential change in speciation rate; kd = k-parameter from the DDL model; λ = speciation rate; μ = extinction rate; r = net diversification rates (speciation-extinction), r1 = initial rate and r2 = final rate; st = shift time; xp = the x-parameter from the DDX model and z = parameter exponential change in extinction rate. a time-varying model (XLS 7 kb) [file 12862_2015_440_MOESM3_ESM.xls]

## Sheet: Sheet1
Model	Parameters	lnLik	AIC	Delta AIC
PB	λ 0.372	703.047	-1404.09	59.962
BD	λ 0.372; μ 0	703.047	-1402.09	61.962
DDL	r 0.786; kd 326.04	734.028	-1464.06	0
DDX	r 3.225; xp 0.448	726.357	-1448.71	15.342
Y2r	r1 0.377; r2 0.128; st 0.058	729.773	-1453.55	10.511
SPVARa	λ 1.736; k 0.262; μ 0.001	730.11	-1454.22	54.29
EXVARa	λ 0.372; μ 0.001; z 1	702.965	-1399.93	0
BOTHa	λ 1.735; k 0.262; μ 0.001; z 0.282	730.111	-1452.22	52.292
