# Supplementary material for: The influence of ecological and geographical context in the radiation of Neotropical sigmodontine rodents
Source: BMC Evol Biol. 2015 Aug 26;15:172. doi: 10.1186/s12862-015-0440-z (PMC4549906; doi:10.1186/s12862-015-0440-z)
Supplement: Additional file 4: Table S4. — Results of fitting diversification models to the completed data sets for the sigmodontine radiation in Laser and TreePar. Table showing the diversification models fitted to the branching times derived from the 1000 completed data sets generated via CorSiM. For each simulation (#sim) AIC values and Delta AIC are given. AIC values for the best fitting models according AIC are highlighted in bold numbers. Models considered: pure-birth model -PB-, birth-death -BD-, two rate-variable models [logistic density-dependent model and the exponential density-dependent model (DDL and DDX respectively)] and BD2r and Y2r [variants of BD PB models with a rate shift at a certain time “st”]. In the Laser analysis, parameters are abbreviated as follows: λ = speciation rate; μ = extinction rate; r = net diversification rates (speciation-extinction), kd = k-parameter from the DDL model; xp = the x-parameter from the DDX model. In the TreePar analysis: r1 = initial rate and r2 = final rate; a = extinction fraction (extinction/speciation); st = shift time. Mean and standard deviation of AIC, delta AIC and parameters values are given for the entire data set. (XLS 775 kb) [file 12862_2015_440_MOESM4_ESM.xls]

## Sheet: Sheet1
LASER	AIC values				Delta AIC				Model parameters in Laser
	pb	bd	DDX	DDL	pb	bd	DDX	DDL	PB	BD		DDL		DDX
#sim									λ	λ	μ	r	kd	r	xp
1	-2557.63	-2555.63	-2585.25	-2589.87	32.2473	34.2473	4.62468	0	0.451257	0.451257	0	0.724466	620.648	2.07031	0.296568
2	-2542.94	-2540.94	-2575.95	-2583.11	40.1636	42.1636	7.15496	0	0.44301	0.44301	0	0.746173	585.04	2.29367	0.319343
3	-2544.82	-2542.82	-2576.59	-2582.05	37.2321	39.2321	5.45817	0	0.444055	0.444055	0	0.735239	596.893	2.24967	0.315318
4	-2570.32	-2568.32	-2595.74	-2596.43	26.1126	28.1126	0.695755	0	0.458512	0.458512	0	0.646017	800	1.98512	0.285554
5	-2574.5	-2572.5	-2598.8	-2599.57	25.0743	27.0743	0.772382	0	0.460923	0.460923	0	0.648567	800	1.9385	0.280045
6	-2557.26	-2555.26	-2585.73	-2588.7	31.4363	33.4363	2.96853	0	0.451051	0.451051	0	0.720342	625.032	2.11881	0.301069
7	-2559.47	-2557.47	-2588.92	-2594.9	35.4305	37.4305	5.97698	0	0.452302	0.452302	0	0.74079	604.899	2.14401	0.302628
8	-2569.31	-2567.31	-2596.11	-2601.45	32.1402	34.1402	5.33915	0	0.457927	0.457927	0	0.734668	621.215	2.0334	0.290257
9	-2568.32	-2566.32	-2593.88	-2594.45	26.1277	28.1277	0.570528	0	0.45736	0.45736	0	0.644406	800	1.99253	0.286765
10	-2567.88	-2565.88	-2594.21	-2598.08	30.2059	32.2059	3.87073	0	0.457106	0.457106	0	0.724116	632.016	2.02104	0.289515
11	-2543.21	-2541.21	-2576.46	-2581.23	38.0245	40.0245	4.77345	0	0.443156	0.443156	0	0.737204	593.554	2.31402	0.320979
12	-2572.03	-2570.03	-2596.44	-2595.17	24.4113	26.4113	0	1.27666	0.459497	0.459497	0	0.644987	800	1.95413	0.282238
13	-2551.09	-2549.09	-2580.76	-2584.18	33.0899	35.0899	3.41853	0	0.447566	0.447566	0	0.722421	616.258	2.16457	0.306579
14	-2564.03	-2562.03	-2592.07	-2597.95	33.9192	35.9192	5.88026	0	0.454901	0.454901	0	0.738107	612.101	2.08504	0.296274
15	-2555.54	-2553.54	-2585.94	-2593.59	38.056	40.056	7.65503	0	0.450073	0.450073	0	0.748851	593.423	2.17789	0.306505
16	-2556.46	-2554.46	-2584.44	-2587.64	31.177	33.177	3.19853	0	0.450598	0.450598	0	0.7184	626.47	2.09434	0.299073
17	-2560.48	-2558.48	-2589.91	-2595.75	35.2743	37.2743	5.83961	0	0.452876	0.452876	0	0.74102	605.622	2.1422	0.302212
18	-2572.69	-2570.69	-2596.63	-2597.05	24.3515	26.3515	0.418668	0	0.45988	0.45988	0	0.646513	800	1.92424	0.279116
19	-2566.95	-2564.95	-2593.93	-2598.91	31.9563	33.9563	4.97442	0	0.456574	0.456574	0	0.731627	622.202	2.04464	0.291901
20	-2560.35	-2558.35	-2588.57	-2591.58	31.2324	33.2324	3.01294	0	0.452802	0.452802	0	0.722175	626.163	2.1046	0.299015
21	-2555.54	-2553.54	-2585.88	-2592.36	36.8192	38.8192	6.47394	0	0.450074	0.450074	0	0.743368	598.676	2.18227	0.306919
22	-2537.01	-2535.01	-2570.74	-2576.4	39.3867	41.3867	5.66267	0	0.43972	0.43972	0	0.737327	588.055	2.33255	0.324006
23	-2555.22	-2553.22	-2586.16	-2593.27	38.0495	40.0495	7.10876	0	0.449896	0.449896	0	0.748525	593.451	2.2026	0.308699
24	-2580.8	-2578.8	-2602.94	-2602.57	22.1379	24.1379	0	0.369908	0.464586	0.464586	0	0.651011	800	1.85504	0.270226
25	-2547.34	-2545.34	-2579.18	-2584.04	36.6923	38.6923	4.8588	0	0.445465	0.445465	0	0.735191	599.233	2.25485	0.315129
26	-2560.07	-2558.07	-2588.53	-2593.18	33.1163	35.1163	4.65017	0	0.452643	0.452643	0	0.730737	616.124	2.11057	0.299588
27	-2538.07	-2536.07	-2575.03	-2587.17	49.0985	51.0985	12.1411	0	0.440307	0.440307	0	0.778353	555.828	2.43855	0.331798
28	-2553.35	-2551.35	-2584.67	-2592.26	38.9111	40.9111	7.58985	0	0.44884	0.44884	0	0.750545	589.941	2.21764	0.310431
29	-2565.48	-2563.48	-2593.97	-2601.65	36.1621	38.1621	7.67185	0	0.455733	0.455733	0	0.74974	601.575	2.09511	0.296757
30	-2546.1	-2544.1	-2578.55	-2586.31	40.2063	42.2063	7.75167	0	0.444769	0.444769	0	0.749316	584.881	2.27039	0.316656
31	-2557.6	-2555.6	-2589.18	-2601.47	43.8713	45.8713	12.2869	0	0.451242	0.451242	0	0.775938	571.814	2.20888	0.30851
32	-2560.98	-2558.98	-2588.93	-2593.99	33.0092	35.0092	5.0625	0	0.453164	0.453164	0	0.731081	616.671	2.08213	0.296781
33	-2559.2	-2557.2	-2587.85	-2590.94	31.7409	33.7409	3.09352	0	0.452148	0.452148	0	0.723523	623.371	2.12201	0.30084
34	-2548.2	-2546.2	-2578.92	-2582.53	34.3349	36.3349	3.60738	0	0.445942	0.445942	0	0.725451	610.076	2.21233	0.311394
35	-2557.6	-2555.6	-2587.27	-2593.85	36.2467	38.2467	6.57997	0	0.451243	0.451243	0	0.742739	601.191	2.15316	0.303892
36	-2535.27	-2533.27	-2569.6	-2574.14	38.8732	40.8732	4.54543	0	0.438758	0.438758	0	0.733524	590.093	2.3633	0.326905
37	-2559.99	-2557.99	-2589.48	-2596.36	36.3761	38.3761	6.88043	0	0.452597	0.452597	0	0.745544	600.625	2.14231	0.302329
38	-2564.21	-2562.21	-2590.81	-2593.29	29.083	31.083	2.48099	0	0.455004	0.455004	0	0.715364	638.766	2.03938	0.292171
39	-2558.88	-2556.88	-2586.97	-2588.76	29.8762	31.8762	1.78614	0	0.451968	0.451968	0	0.714403	633.96	2.10542	0.299493
40	-2557.8	-2555.8	-2587.47	-2593.19	35.3873	37.3873	5.71476	0	0.451354	0.451354	0	0.739042	605.098	2.15463	0.303977
41	-2566.96	-2564.96	-2593.53	-2596.64	29.6821	31.6821	3.11249	0	0.456577	0.456577	0	0.720749	635.118	2.03439	0.291001
42	-2573.41	-2571.41	-2598.27	-2599.45	26.0422	28.0422	1.1795	0	0.460293	0.460293	0	0.648469	800	1.95956	0.282333
43	-2572.46	-2570.46	-2598.48	-2600.35	27.8893	29.8893	1.86414	0	0.459744	0.459744	0	0.6492	800	2.00084	0.28644
44	-2563.87	-2561.87	-2592.73	-2600.24	36.3642	38.3642	7.51021	0	0.454811	0.454811	0	0.749138	600.675	2.11157	0.298632
45	-2558.63	-2556.63	-2588.32	-2594.7	36.0704	38.0704	6.37926	0	0.451823	0.451823	0	0.742896	601.987	2.15364	0.303674
46	-2537.6	-2535.6	-2572	-2578.76	41.1671	43.1671	6.76351	0	0.440044	0.440044	0	0.745413	581.284	2.35992	0.326017
47	-2560.05	-2558.05	-2589.69	-2596.09	36.0473	38.0473	6.40499	0	0.45263	0.45263	0	0.744117	602.09	2.14926	0.302924
48	-2560.8	-2558.8	-2588.23	-2590.31	29.5133	31.5133	2.08133	0	0.453059	0.453059	0	0.714383	636.134	2.07628	0.296396
49	-2560.8	-2558.8	-2587.77	-2591.89	31.0928	33.0928	4.12756	0	0.453061	0.453061	0	0.721927	626.942	2.04711	0.293689
50	-2555.59	-2553.59	-2585.78	-2592.99	37.404	39.404	7.20735	0	0.450101	0.450101	0	0.74601	596.163	2.17096	0.305908
51	-2563.23	-2561.23	-2591.4	-2596.07	32.8375	34.8375	4.66513	0	0.454444	0.454444	0	0.732346	617.555	2.09495	0.297387
52	-2555.84	-2553.84	-2585.99	-2591.86	36.0116	38.0116	5.8611	0	0.450248	0.450248	0	0.740041	602.251	2.17409	0.306142
53	-2554.29	-2552.29	-2584.45	-2588.49	34.1978	36.1978	4.0382	0	0.449369	0.449369	0	0.730405	610.735	2.18383	0.307421
54	-2551.46	-2549.46	-2579.92	-2582.03	30.565	32.565	2.11032	0	0.447775	0.447775	0	0.711028	629.935	2.11936	0.302578
55	-2574.62	-2572.62	-2598.23	-2598.49	23.8768	25.8768	0.268189	0	0.460993	0.460993	0	0.64769	800	1.91078	0.277314
56	-2560.08	-2558.08	-2589.95	-2598.02	37.9425	39.9425	8.06861	0	0.452648	0.452648	0	0.752629	593.895	2.1533	0.303233
57	-2558.04	-2556.04	-2588.24	-2596.65	38.6118	40.6118	8.41319	0	0.45149	0.45149	0	0.753664	591.145	2.16619	0.304854
58	-2550.7	-2548.7	-2581.62	-2588.74	38.0429	40.0429	7.11889	0	0.447347	0.447347	0	0.744257	593.478	2.20441	0.310001
59	-2563.24	-2561.24	-2589.59	-2591.69	28.4568	30.4568	2.10306	0	0.454448	0.454448	0	0.711438	642.701	2.02762	0.291323
60	-2578.73	-2576.73	-2601.07	-2601.72	22.9888	24.9888	0.651185	0	0.463382	0.463382	0	0.650321	800	1.85453	0.270639
61	-2556.09	-2554.09	-2586.22	-2592.48	36.383	38.383	6.25451	0	0.450389	0.450389	0	0.741938	600.592	2.1739	0.306068
62	-2557.11	-2555.11	-2585.98	-2589.87	32.7584	34.7584	3.89337	0	0.450966	0.450966	0	0.726374	617.966	2.13077	0.30213
63	-2576.85	-2574.85	-2601.08	-2601.74	24.8874	26.8874	0.667101	0	0.46229	0.46229	0	0.650338	800	1.93372	0.278981
64	-2566.82	-2564.82	-2591.66	-2591.45	24.8411	26.8411	0	0.215132	0.456499	0.456499	0	0.641981	800	1.96581	0.284626
65	-2542.41	-2540.41	-2576.78	-2586.83	44.4201	46.4201	10.0458	0	0.442711	0.442711	0	0.763544	570	2.34093	0.323205
66	-2562.15	-2560.15	-2590.42	-2597.17	35.0186	37.0186	6.74453	0	0.453828	0.453828	0	0.741412	606.815	2.0921	0.297361
67	-2557	-2555	-2584.51	-2583.73	27.5036	29.5036	0	0.776465	0.450904	0.450904	0	0.697414	654.254	2.09148	0.298785
68	-2558.62	-2556.62	-2589.15	-2598.46	39.8393	41.8393	9.31091	0	0.45182	0.45182	0	0.759594	586.29	2.17657	0.305579
69	-2556.99	-2554.99	-2587.39	-2594.44	37.4479	39.4479	7.048	0	0.450895	0.450895	0	0.747522	595.973	2.17934	0.306274
70	-2553.16	-2551.16	-2583.72	-2590.73	37.5622	39.5622	7.00563	0	0.448734	0.448734	0	0.744445	595.49	2.18861	0.30804
71	-2565.87	-2563.87	-2592.72	-2598.03	32.1643	34.1643	5.31027	0	0.455953	0.455953	0	0.731614	621.089	2.03794	0.291551
72	-2557.68	-2555.68	-2587.69	-2596.37	38.691	40.691	8.67867	0	0.451289	0.451289	0	0.753672	590.827	2.15643	0.304089
73	-2543.55	-2541.55	-2578.44	-2589.84	46.2878	48.2878	11.4005	0	0.443349	0.443349	0	0.772337	564.074	2.35385	0.323888
74	-2549.36	-2547.36	-2581.23	-2588.66	39.2982	41.2982	7.43001	0	0.446598	0.446598	0	0.748476	588.403	2.24475	0.313718
75	-2551.3	-2549.3	-2581.99	-2586.8	35.4934	37.4934	4.8057	0	0.447686	0.447686	0	0.733511	604.611	2.20474	0.30994
76	-2557.91	-2555.91	-2588.84	-2598.33	40.4198	42.4198	9.4955	0	0.451419	0.451419	0	0.761447	584.07	2.19125	0.306998
77	-2560.19	-2558.19	-2589.86	-2597.38	37.193	39.193	7.52223	0	0.45271	0.45271	0	0.749395	597.06	2.14696	0.302668
78	-2553.44	-2551.44	-2582.51	-2585.72	32.272	34.272	3.20197	0	0.448892	0.448892	0	0.720785	620.514	2.14236	0.304081
79	-2542.25	-2540.25	-2576.77	-2588.08	45.8243	47.8243	11.311	0	0.442626	0.442626	0	0.769177	565.514	2.33954	0.323091
80	-2557.85	-2555.85	-2585.21	-2589.71	31.8594	33.8594	4.50854	0	0.451386	0.451386	0	0.722861	622.723	2.06083	0.295664
81	-2554.17	-2552.17	-2584.7	-2589.79	35.6152	37.6152	5.08881	0	0.449303	0.449303	0	0.73671	604.05	2.19559	0.30843
82	-2548.29	-2546.29	-2579.3	-2584.96	36.6611	38.6611	5.65459	0	0.445997	0.445997	0	0.735936	599.367	2.21655	0.31168
83	-2548.23	-2546.23	-2579.73	-2586.11	37.8845	39.8845	6.37876	0	0.445959	0.445959	0	0.741256	594.136	2.22916	0.312703
84	-2578.88	-2576.88	-2601.39	-2600.93	22.5113	24.5113	0	0.461919	0.463467	0.463467	0	0.649673	800	1.87107	0.272331
85	-2536.31	-2534.31	-2568.23	-2576.81	40.5006	42.5006	8.57398	0	0.43933	0.43933	0	0.741397	583.766	2.2205	0.31481
86	-2557.36	-2555.36	-2587.89	-2596.64	39.2811	41.2811	8.75209	0	0.451107	0.451107	0	0.755957	588.47	2.17989	0.306199
87	-2562.35	-2560.35	-2590.99	-2598.43	36.0817	38.0817	7.44102	0	0.453942	0.453942	0	0.746432	601.935	2.10501	0.298447
88	-2565.94	-2563.94	-2592.22	-2593.94	28.0044	30.0044	1.72309	0	0.455992	0.455992	0	0.711634	645.616	2.02762	0.290664
89	-2560.01	-2558.01	-2589.3	-2595.13	35.1132	37.1132	5.82875	0	0.452612	0.452612	0	0.739857	606.372	2.13718	0.301897
90	-2566.46	-2564.46	-2593.37	-2597.56	31.1043	33.1043	4.19324	0	0.456292	0.456292	0	0.72713	626.878	2.04402	0.291983
91	-2548.91	-2546.91	-2579.77	-2587.55	38.6422	40.6422	7.78206	0	0.446341	0.446341	0	0.745201	591.019	2.19234	0.309371
92	-2561.29	-2559.29	-2590.15	-2596.32	35.0316	37.0316	6.16824	0	0.453336	0.453336	0	0.74067	606.754	2.11997	0.30007
93	-2564.13	-2562.13	-2590.95	-2598.5	34.3674	36.3674	7.54723	0	0.454961	0.454961	0	0.740273	609.915	2.02369	0.290594
94	-2558.03	-2556.03	-2587.84	-2594.1	36.0665	38.0665	6.25147	0	0.451485	0.451485	0	0.742323	602.004	2.15967	0.304351
95	-2552.23	-2550.23	-2583.96	-2590.9	38.6698	40.6698	6.94203	0	0.448209	0.448209	0	0.748436	590.913	2.23657	0.312306
96	-2565.42	-2563.42	-2590.25	-2591.33	25.9082	27.9082	1.08527	0	0.455699	0.455699	0	0.700712	660.112	1.96542	0.284941
97	-2554.18	-2552.18	-2584.92	-2590.2	36.0214	38.0214	5.28176	0	0.449306	0.449306	0	0.738536	602.207	2.20217	0.308973
98	-2555.14	-2553.14	-2586.28	-2594.05	38.907	40.907	7.76429	0	0.449849	0.449849	0	0.752215	589.957	2.20714	0.30908
99	-2559.8	-2557.8	-2587.98	-2593.08	33.2853	35.2853	5.10087	0	0.45249	0.45249	0	0.731274	615.264	2.09277	0.298037
100	-2567.11	-2565.11	-2594.83	-2600.95	33.8372	35.8372	6.11889	0	0.456665	0.456665	0	0.740591	612.504	2.06805	0.29395
101	-2557.62	-2555.62	-2588.18	-2595.28	37.6538	39.6538	7.09679	0	0.451254	0.451254	0	0.749035	595.103	2.18492	0.306586
102	-2536.75	-2534.75	-2570.03	-2576.88	40.1253	42.1253	6.84354	0	0.439576	0.439576	0	0.74023	585.184	2.29493	0.320938
103	-2558.12	-2556.12	-2586.8	-2590.41	32.292	34.292	3.61478	0	0.451536	0.451536	0	0.725124	620.408	2.12093	0.301001
104	-2559.26	-2557.26	-2588.66	-2593.75	34.4854	36.4854	5.09209	0	0.452186	0.452186	0	0.736298	609.347	2.14524	0.302808
105	-2547.18	-2545.18	-2579.19	-2584.61	37.4367	39.4367	5.42634	0	0.445371	0.445371	0	0.738316	596.02	2.25726	0.31534
106	-2556.64	-2554.64	-2587.26	-2594.69	38.0581	40.0581	7.43794	0	0.450696	0.450696	0	0.749895	593.415	2.18705	0.307012
107	-2562.34	-2560.34	-2591.4	-2599.52	37.1751	39.1751	8.11531	0	0.45394	0.45394	0	0.751349	597.138	2.12032	0.299788
108	-2550.98	-2548.98	-2581.19	-2585.92	34.9366	36.9366	4.72476	0	0.447504	0.447504	0	0.730713	607.201	2.18366	0.308222
109	-2545.4	-2543.4	-2579.1	-2585.63	40.2316	42.2316	6.53052	0	0.44438	0.44438	0	0.748768	584.786	2.32229	0.321028
110	-2567.58	-2565.58	-2592.84	-2593.04	25.4556	27.4556	0.192923	0	0.456935	0.456935	0	0.643265	800	1.98133	0.285899
111	-2560.86	-2558.86	-2586.98	-2588.4	27.5392	29.5392	1.42049	0	0.453095	0.453095	0	0.704823	648.699	2.02173	0.291397
112	-2549.99	-2547.99	-2580.69	-2585.61	35.6153	37.6153	4.92063	0	0.446951	0.446951	0	0.732853	604.049	2.20494	0.310283
113	-2551.63	-2549.63	-2583.22	-2590.69	39.0539	41.0539	7.46982	0	0.447872	0.447872	0	0.749548	589.371	2.22983	0.31189
114	-2549.72	-2547.72	-2581.83	-2589.54	39.8166	41.8166	7.70831	0	0.446796	0.446796	0	0.751055	586.372	2.25232	0.314241
115	-2548.58	-2546.58	-2580.71	-2587.79	39.2147	41.2147	7.08571	0	0.446156	0.446156	0	0.747375	588.732	2.25457	0.314721
116	-2567.79	-2565.79	-2593.51	-2596.65	28.8612	30.8612	3.14485	0	0.457056	0.457056	0	0.717505	640.146	1.99929	0.287533
117	-2567.07	-2565.07	-2594.1	-2598.63	31.561	33.561	4.52702	0	0.456643	0.456643	0	0.729857	624.357	2.0475	0.292138
118	-2566.1	-2564.1	-2592.65	-2596.03	29.9274	31.9274	3.38196	0	0.456086	0.456086	0	0.721157	633.661	2.03171	0.290959
119	-2555.9	-2553.9	-2586.74	-2593.45	37.5468	39.5468	6.70633	0	0.450278	0.450278	0	0.746943	595.551	2.19869	0.3082
120	-2564.34	-2562.34	-2592.06	-2596.56	32.2168	34.2168	4.49496	0	0.455079	0.455079	0	0.730458	620.808	2.07637	0.295444
121	-2567.38	-2565.38	-2590.57	-2591.24	23.8552	25.8552	0.668838	0	0.456821	0.456821	0	0.641812	800	1.86893	0.274815
122	-2561.37	-2559.37	-2588.26	-2591.28	29.9159	31.9159	3.02493	0	0.453383	0.453383	0	0.71683	633.724	2.04795	0.293648
123	-2543.25	-2541.25	-2578.9	-2590.97	47.7189	49.7189	12.074	0	0.443182	0.443182	0	0.777867	559.783	2.38146	0.326101
124	-2562.36	-2560.36	-2589.63	-2590.91	28.5533	30.5533	1.28034	0	0.453947	0.453947	0	0.711127	642.085	2.07228	0.29566
125	-2531.65	-2529.65	-2566.89	-2573.22	41.5656	43.5656	6.32607	0	0.43677	0.43677	0	0.74153	579.83	2.39506	0.330246
126	-2551.07	-2549.07	-2582.24	-2587.28	36.2049	38.2049	5.03625	0	0.447556	0.447556	0	0.736478	601.385	2.2233	0.31155
127	-2571.52	-2569.52	-2596.12	-2596.12	24.6037	26.6037	0	0.00548614	0.459202	0.459202	0	0.645759	800	1.95568	0.282477
128	-2554.69	-2552.69	-2583.96	-2589.57	34.8845	36.8845	5.60896	0	0.449593	0.449593	0	0.733886	607.447	2.13516	0.303046
129	-2537.71	-2535.71	-2573.37	-2583.27	45.5626	47.5626	9.90111	0	0.440106	0.440106	0	0.763729	566.334	2.39678	0.328766
130	-2586.03	-2584.03	-2606.73	-2605.45	20.7044	22.7044	0	1.28258	0.467648	0.467648	0	0.653373	800	1.79887	0.263138
131	-2558.42	-2556.42	-2586.22	-2588.65	30.2322	32.2322	2.43166	0	0.451705	0.451705	0	0.715687	631.862	2.09053	0.298266
132	-2561.22	-2559.22	-2589.33	-2591.83	30.6117	32.6117	2.4977	0	0.453297	0.453297	0	0.720019	629.667	2.10188	0.298566
133	-2561.02	-2559.02	-2589.51	-2594.2	33.1825	35.1825	4.69382	0	0.453185	0.453185	0	0.73192	615.787	2.10782	0.299084
134	-2555.95	-2553.95	-2587.74	-2599.37	43.4214	45.4214	11.626	0	0.450307	0.450307	0	0.772425	573.328	2.22037	0.309907
135	-2576.71	-2574.71	-2600.5	-2601.95	25.2389	27.2389	1.44787	0	0.462205	0.462205	0	0.650505	800	1.91269	0.276944
136	-2550.41	-2548.41	-2581.49	-2587.7	37.2897	39.2897	6.21397	0	0.447186	0.447186	0	0.740676	596.647	2.21094	0.310626
137	-2579.3	-2577.3	-2602.3	-2603.26	23.9637	25.9637	0.957278	0	0.46371	0.46371	0	0.651578	800	1.88458	0.273538
138	-2554.43	-2552.43	-2583.54	-2586.25	31.8206	33.8206	2.70606	0	0.449446	0.449446	0	0.719574	622.933	2.1455	0.304115
139	-2564.16	-2562.16	-2592	-2595.95	31.7914	33.7914	3.95159	0	0.454974	0.454974	0	0.728287	623.091	2.08288	0.296085
140	-2545.95	-2543.95	-2580.31	-2592.46	46.5095	48.5095	12.1473	0	0.444684	0.444684	0	0.775567	563.399	2.32938	0.321335
141	-2557.88	-2555.88	-2586.3	-2590.82	32.9396	34.9396	4.52388	0	0.4514	0.4514	0	0.727914	617.029	2.10755	0.299864
142	-2541.27	-2539.27	-2575.52	-2584.37	43.1002	45.1002	8.85495	0	0.442081	0.442081	0	0.75698	574.421	2.33832	0.323299
143	-2553.25	-2551.25	-2582.55	-2583.99	30.742	32.742	1.43563	0	0.448781	0.448781	0	0.71346	628.921	2.16202	0.305894
144	-2564.13	-2562.13	-2591.67	-2596.72	32.5929	34.5929	5.05406	0	0.454958	0.454958	0	0.73203	618.825	2.06716	0.294656
145	-2551.27	-2549.27	-2582.69	-2589.88	38.6048	40.6048	7.18898	0	0.447668	0.447668	0	0.747249	591.177	2.22403	0.311503
146	-2560.56	-2558.56	-2589.11	-2594.32	33.7616	35.7616	5.21567	0	0.452923	0.452923	0	0.734174	612.879	2.11175	0.299556
147	-2546.27	-2544.27	-2579.29	-2586.34	40.0681	42.0681	7.04198	0	0.444863	0.444863	0	0.748882	585.409	2.29531	0.318648
148	-2567.97	-2565.97	-2594.57	-2598.19	30.2224	32.2224	3.62179	0	0.457156	0.457156	0	0.724276	631.92	2.03249	0.290554
149	-2553.42	-2551.42	-2583.01	-2587.15	33.7293	35.7293	4.13463	0	0.448878	0.448878	0	0.727469	613.038	2.16138	0.305719
150	-2556.01	-2554.01	-2585.41	-2589.9	33.884	35.884	4.49145	0	0.450343	0.450343	0	0.730551	612.273	2.14952	0.304022
151	-2551.43	-2549.43	-2582.53	-2586.83	35.3946	37.3946	4.29269	0	0.447759	0.447759	0	0.733188	605.064	2.22226	0.311382
152	-2566.11	-2564.11	-2593.42	-2598.26	32.1514	34.1514	4.84608	0	0.456092	0.456092	0	0.731781	621.152	2.05829	0.29336
153	-2561.55	-2559.55	-2590.51	-2596.51	34.9638	36.9638	5.99645	0	0.453484	0.453484	0	0.740602	607.071	2.12335	0.300297
154	-2546.08	-2544.08	-2579.43	-2589.79	43.7171	45.7171	10.3626	0	0.444757	0.444757	0	0.764141	572.33	2.2942	0.318518
155	-2552.2	-2550.2	-2582.21	-2584.84	32.6402	34.6402	2.62648	0	0.448189	0.448189	0	0.721357	618.579	2.18472	0.308064
156	-2565.07	-2563.07	-2593.36	-2599.89	34.8248	36.8248	6.53315	0	0.455495	0.455495	0	0.743245	607.73	2.09135	0.296553
157	-2546.61	-2544.61	-2580.08	-2588.78	42.1656	44.1656	8.69174	0	0.445055	0.445055	0	0.758135	577.68	2.30481	0.319275
158	-2557.8	-2555.8	-2586.88	-2592.29	34.4913	36.4913	5.40591	0	0.451354	0.451354	0	0.734972	609.319	2.1307	0.301896
159	-2561.2	-2559.2	-2589.57	-2594.98	33.7767	35.7767	5.4061	0	0.453289	0.453289	0	0.734836	612.804	2.102	0.298515
160	-2565.57	-2563.57	-2593.42	-2600.09	34.5199	36.5199	6.67049	0	0.455783	0.455783	0	0.742313	609.181	2.07417	0.294892
161	-2563.2	-2561.2	-2590.83	-2593.29	30.0822	32.0822	2.46079	0	0.45443	0.45443	0	0.719283	632.742	2.08014	0.296116
162	-2560.83	-2558.83	-2590.3	-2597.19	36.3593	38.3593	6.89378	0	0.453077	0.453077	0	0.74626	600.697	2.13997	0.301907
163	-2558.18	-2556.18	-2588.18	-2597.3	39.1226	41.1226	9.12249	0	0.451571	0.451571	0	0.75604	589.1	2.15606	0.303932
164	-2541.45	-2539.45	-2571.13	-2572.4	30.9499	32.9499	1.27103	0	0.442181	0.442181	0	0.70393	627.744	2.18161	0.310557
165	-2564.32	-2562.32	-2591.95	-2595.95	31.6222	33.6222	3.99445	0	0.45507	0.45507	0	0.72764	624.012	2.07493	0.295333
166	-2551.16	-2549.16	-2582.84	-2588.85	37.6918	39.6918	6.00888	0	0.447607	0.447607	0	0.743146	594.943	2.24046	0.312932
167	-2570.29	-2568.29	-2596.19	-2596.6	26.3127	28.3127	0.412521	0	0.458493	0.458493	0	0.646152	800	2.00491	0.28742
168	-2550.94	-2548.94	-2582.23	-2589.33	38.3958	40.3958	7.1089	0	0.447481	0.447481	0	0.746026	592.026	2.22134	0.311377
169	-2557.42	-2555.42	-2587.17	-2593.49	36.0701	38.0701	6.32086	0	0.451141	0.451141	0	0.741771	601.99	2.15487	0.304075
170	-2561.64	-2559.64	-2590.38	-2598.46	36.821	38.821	8.0807	0	0.453538	0.453538	0	0.749097	598.668	2.10957	0.299031
171	-2550.06	-2548.06	-2581.73	-2587.98	37.9195	39.9195	6.25052	0	0.446989	0.446989	0	0.743118	593.993	2.2384	0.313028
172	-2561.87	-2559.87	-2590.24	-2595.43	33.5675	35.5675	5.191	0	0.453666	0.453666	0	0.734481	613.845	2.10251	0.298396
173	-2551.96	-2549.96	-2583.97	-2591.92	39.9643	41.9643	7.95428	0	0.448054	0.448054	0	0.753806	585.807	2.24553	0.313102
174	-2544.81	-2542.81	-2577.62	-2583.75	38.9364	40.9364	6.12408	0	0.44405	0.44405	0	0.742646	589.839	2.29013	0.318617
175	-2570.76	-2568.76	-2596.88	-2599.1	28.3436	30.3436	2.21707	0	0.458762	0.458762	0	0.648184	800	2.0061	0.287365
176	-2560.94	-2558.94	-2590.16	-2596.97	36.0281	38.0281	6.80843	0	0.453139	0.453139	0	0.744867	602.176	2.13003	0.301012
177	-2554.69	-2552.69	-2583.52	-2588.95	34.2564	36.2564	5.42968	0	0.449596	0.449596	0	0.731038	610.452	2.12352	0.302067
178	-2566.84	-2564.84	-2593.97	-2598.56	31.7226	33.7226	4.58734	0	0.45651	0.45651	0	0.730418	623.465	2.05027	0.29244
179	-2558.78	-2556.78	-2588.62	-2593.77	34.9839	36.9839	5.14945	0	0.451913	0.451913	0	0.738126	606.978	2.16032	0.304216
180	-2577.46	-2575.46	-2601.87	-2603.36	25.8942	27.8942	1.48878	0	0.462643	0.462643	0	0.651658	800	1.93695	0.279116
181	-2573.15	-2571.15	-2598.6	-2600.15	27.003	29.003	1.55389	0	0.460143	0.460143	0	0.64904	800	1.98053	0.284376
182	-2547.69	-2545.69	-2576.57	-2577.42	29.7304	31.7304	0.849522	0	0.445659	0.445659	0	0.703742	634.83	2.14487	0.305805
183	-2557.23	-2555.23	-2587.43	-2592.71	35.4753	37.4753	5.27904	0	0.451034	0.451034	0	0.738916	604.692	2.17707	0.306056
184	-2545.9	-2543.9	-2578.28	-2585.95	40.0492	42.0492	7.66138	0	0.444656	0.444656	0	0.748452	585.481	2.26128	0.315921
185	-2556.61	-2554.61	-2586.76	-2591.93	35.3177	37.3177	5.16988	0	0.450683	0.450683	0	0.737629	605.42	2.17727	0.306241
186	-2562.68	-2560.68	-2590.33	-2594.2	31.5228	33.5228	3.87822	0	0.454132	0.454132	0	0.725668	624.561	2.07722	0.29596
187	-2543.23	-2541.23	-2575.86	-2577.77	34.536	36.536	1.90854	0	0.443171	0.443171	0	0.721847	609.104	2.30079	0.319985
188	-2546.84	-2544.84	-2580.93	-2591.44	44.6025	46.6025	10.5102	0	0.445184	0.445184	0	0.768569	569.404	2.32314	0.320642
189	-2566.27	-2564.27	-2591.53	-2590.65	25.2647	27.2647	0	0.877867	0.456182	0.456182	0	0.641343	800	1.98893	0.286991
190	-2559.56	-2557.56	-2590.45	-2601.98	42.4138	44.4138	11.5281	0	0.452356	0.452356	0	0.771638	576.804	2.18246	0.305792
191	-2573.76	-2571.76	-2599.01	-2600.37	26.612	28.612	1.35398	0	0.460493	0.460493	0	0.649216	800	1.9737	0.283582
192	-2575.42	-2573.42	-2599.57	-2600.7	25.289	27.289	1.13967	0	0.461455	0.461455	0	0.649491	800	1.93126	0.279106
193	-2549.21	-2547.21	-2581.43	-2588.84	39.6313	41.6313	7.40934	0	0.44651	0.44651	0	0.74977	587.097	2.25797	0.31484
194	-2576.86	-2574.86	-2600.73	-2601.54	24.6758	26.6758	0.804546	0	0.462293	0.462293	0	0.65017	800	1.92078	0.277727
195	-2553.6	-2551.6	-2585.71	-2594.94	41.3407	43.3407	9.23566	0	0.44898	0.44898	0	0.761296	580.648	2.24249	0.312396
196	-2568.79	-2566.79	-2595.56	-2601.18	32.3944	34.3944	5.62356	0	0.457628	0.457628	0	0.735389	619.868	2.03131	0.29019
197	-2546.37	-2544.37	-2579.67	-2589.1	42.7234	44.7234	9.4293	0	0.444922	0.444922	0	0.760262	575.721	2.29571	0.318591
198	-2552.76	-2550.76	-2584.41	-2592.4	39.6338	41.6338	7.98513	0	0.448507	0.448507	0	0.753135	587.087	2.23014	0.311618
199	-2536.05	-2534.05	-2571.54	-2579.36	43.3083	45.3083	7.81639	0	0.43919	0.43919	0	0.75289	573.71	2.40179	0.32964
200	-2560.42	-2558.42	-2588.45	-2590.87	30.4506	32.4506	2.42401	0	0.452845	0.452845	0	0.718534	630.594	2.10034	0.29864
201	-2569.63	-2567.63	-2594.7	-2593.56	25.0733	27.0733	0	1.14078	0.458113	0.458113	0	0.64369	800	1.98085	0.285384
202	-2559.48	-2557.48	-2587.62	-2589.38	29.8923	31.8923	1.75312	0	0.452312	0.452312	0	0.715025	633.862	2.10647	0.299428
203	-2537.29	-2535.29	-2572.38	-2581.1	43.807	45.807	8.72279	0	0.439876	0.439876	0	0.756126	572.03	2.37967	0.327585
204	-2555.27	-2553.27	-2586.66	-2593.77	38.5002	40.5002	7.1088	0	0.449922	0.449922	0	0.750552	591.6	2.21861	0.310021
205	-2565.8	-2563.8	-2592.21	-2595.56	29.7592	31.7592	3.34921	0	0.455916	0.455916	0	0.720079	634.657	2.02717	0.29062
206	-2559.65	-2557.65	-2587.58	-2591.97	32.3226	34.3226	4.39269	0	0.452406	0.452406	0	0.726662	620.249	2.08772	0.297655
207	-2546.8	-2544.8	-2578.02	-2581.23	34.4243	36.4243	3.20962	0	0.445162	0.445162	0	0.724586	609.64	2.23373	0.313543
208	-2542.73	-2540.73	-2578.29	-2592.59	49.867	51.867	14.3007	0	0.442889	0.442889	0	0.785999	553.698	2.36986	0.325278
209	-2563.43	-2561.43	-2592.26	-2599.16	35.7284	37.7284	6.8954	0	0.454557	0.454557	0	0.745841	603.53	2.11282	0.298867
210	-2559.5	-2557.5	-2588.39	-2594.02	34.5157	36.5157	5.63021	0	0.452322	0.452322	0	0.736658	609.201	2.12331	0.300826
211	-2539.22	-2537.22	-2570.73	-2573.39	34.1758	36.1758	2.66037	0	0.440941	0.440941	0	0.716605	610.844	2.25277	0.317062
212	-2555.5	-2553.5	-2584.05	-2587.73	32.2298	34.2298	3.67751	0	0.450053	0.450053	0	0.722452	620.739	2.11585	0.30121
213	-2571.92	-2569.92	-2597.11	-2598.8	26.8824	28.8824	1.69282	0	0.459432	0.459432	0	0.647939	800	1.97006	0.283691
214	-2558.91	-2556.91	-2588.85	-2595.92	37.0109	39.0109	7.06849	0	0.451983	0.451983	0	0.747379	597.845	2.15965	0.304096
215	-2552.46	-2550.46	-2583.94	-2590.27	37.8084	39.8084	6.33444	0	0.448339	0.448339	0	0.744873	594.456	2.2277	0.311519
216	-2566.3	-2564.3	-2592.56	-2593.72	27.4193	29.4193	1.15743	0	0.456199	0.456199	0	0.709059	649.503	2.02932	0.290746
217	-2566.89	-2564.89	-2594.26	-2598.72	31.8364	33.8364	4.45818	0	0.456537	0.456537	0	0.731001	622.848	2.06026	0.293338
218	-2565.87	-2563.87	-2593.46	-2599.1	33.2288	35.2288	5.64017	0	0.455954	0.455954	0	0.736608	615.551	2.06656	0.294148
219	-2575.57	-2573.57	-2599.03	-2598.43	23.4594	25.4594	0	0.603724	0.461546	0.461546	0	0.647636	800	1.912	0.27724
220	-2546	-2544	-2578.84	-2583.63	37.6256	39.6256	4.7903	0	0.444714	0.444714	0	0.738053	595.222	2.29435	0.31868
221	-2558.24	-2556.24	-2587.64	-2592.73	34.4914	36.4914	5.09226	0	0.451604	0.451604	0	0.735378	609.319	2.14703	0.303231
222	-2550.55	-2548.55	-2582.21	-2587.77	37.2177	39.2177	5.55942	0	0.447262	0.447262	0	0.740485	596.955	2.24061	0.313106
223	-2557.44	-2555.44	-2588.46	-2599.3	41.8616	43.8616	10.8477	0	0.451152	0.451152	0	0.767218	578.763	2.19129	0.307098
224	-2545.16	-2543.16	-2579.01	-2586.24	41.0815	43.0815	7.23237	0	0.444245	0.444245	0	0.752166	581.599	2.32637	0.321402
225	-2565.02	-2563.02	-2590.74	-2593.09	28.0669	30.0669	2.35226	0	0.455471	0.455471	0	0.711125	645.213	1.99612	0.28791
226	-2556.12	-2554.12	-2587.05	-2595.61	39.4863	41.4863	8.55693	0	0.450405	0.450405	0	0.755676	587.663	2.19762	0.308025
227	-2556.89	-2554.89	-2588.49	-2599.04	42.144	44.144	10.547	0	0.450841	0.450841	0	0.767901	577.756	2.21456	0.309197
228	-2550.13	-2548.13	-2579.77	-2584.87	34.7437	36.7437	5.10747	0	0.447027	0.447027	0	0.729065	608.111	2.14499	0.305014
229	-2549.65	-2547.65	-2581.51	-2588.4	38.7506	40.7506	6.89029	0	0.446757	0.446757	0	0.746362	590.59	2.24628	0.313785
230	-2556.65	-2554.65	-2586.36	-2591.73	35.0801	37.0801	5.36663	0	0.450704	0.450704	0	0.736587	606.526	2.15968	0.304722
231	-2557	-2555	-2588.54	-2599.55	42.5441	44.5441	11.0109	0	0.450903	0.450903	0	0.769713	576.348	2.21106	0.30887
232	-2539.35	-2537.35	-2572.16	-2577.76	38.409	40.409	5.60653	0	0.441016	0.441016	0	0.735304	591.972	2.29292	0.32023
233	-2543.28	-2541.28	-2577.5	-2585.9	42.6163	44.6163	8.39426	0	0.443198	0.443198	0	0.756866	576.095	2.33881	0.322844
234	-2553.18	-2551.18	-2583.71	-2588.68	35.5	37.5	4.9672	0	0.448742	0.448742	0	0.735273	604.578	2.19647	0.308758
235	-2559.12	-2557.12	-2588.92	-2597.45	38.3318	40.3318	8.53208	0	0.452103	0.452103	0	0.753445	592.288	2.15035	0.303218
236	-2566.51	-2564.51	-2593.66	-2599.3	32.7895	34.7895	5.63692	0	0.456321	0.456321	0	0.735146	617.803	2.0473	0.292229
237	-2562.23	-2560.23	-2590.48	-2595.83	33.601	35.601	5.35004	0	0.453873	0.453873	0	0.73497	613.678	2.09665	0.29778
238	-2560.73	-2558.73	-2588.1	-2591.61	30.8816	32.8816	3.50714	0	0.453018	0.453018	0	0.720859	628.132	2.06379	0.295224
239	-2568.86	-2566.86	-2595.15	-2599.35	30.4902	32.4902	4.20205	0	0.457673	0.457673	0	0.726383	630.37	2.01626	0.288807
240	-2546.7	-2544.7	-2580.57	-2590.33	43.6327	45.6327	9.76417	0	0.445106	0.445106	0	0.764389	572.613	2.31782	0.320276
241	-2542.9	-2540.9	-2577.12	-2587.87	44.9696	46.9696	10.7492	0	0.442984	0.442984	0	0.766285	568.218	2.32954	0.322148
242	-2547.72	-2545.72	-2579.33	-2583.65	35.9272	37.9272	4.32283	0	0.445677	0.445677	0	0.732153	602.631	2.24639	0.314342
243	-2564.04	-2562.04	-2592.69	-2600.5	36.4653	38.4653	7.81398	0	0.454906	0.454906	0	0.749752	600.228	2.10299	0.297829
244	-2553.86	-2551.86	-2584.8	-2590.05	36.1967	38.1967	5.24946	0	0.449124	0.449124	0	0.739023	601.421	2.21095	0.309796
245	-2540.42	-2538.42	-2576.68	-2587.28	46.856	48.856	10.598	0	0.441608	0.441608	0	0.771611	562.348	2.41345	0.32932
246	-2564.39	-2562.39	-2589.99	-2591.21	26.8194	28.8194	1.21525	0	0.455106	0.455106	0	0.704376	653.61	2.00028	0.288513
247	-2549.51	-2547.51	-2580.81	-2588.76	39.2473	41.2473	7.94696	0	0.446678	0.446678	0	0.748389	588.604	2.21596	0.311249
248	-2558.6	-2556.6	-2588.07	-2594.4	35.8059	37.8059	6.33006	0	0.451808	0.451808	0	0.741678	603.181	2.1462	0.303044
249	-2554.36	-2552.36	-2585.46	-2592.07	37.705	39.705	6.60663	0	0.44941	0.44941	0	0.7462	594.887	2.21155	0.309685
250	-2531.56	-2529.56	-2569.38	-2580.78	49.2182	51.2182	11.4013	0	0.436718	0.436718	0	0.772483	555.495	2.47861	0.336467
251	-2557.79	-2555.79	-2588.03	-2595.74	37.9515	39.9515	7.70675	0	0.451347	0.451347	0	0.750505	593.858	2.16929	0.30519
252	-2578.31	-2576.31	-2601.65	-2601.24	23.3415	25.3415	0	0.409091	0.463136	0.463136	0	0.64993	800	1.90385	0.27573
253	-2559.51	-2557.51	-2587.62	-2590.89	31.3725	33.3725	3.26932	0	0.452329	0.452329	0	0.722087	625.378	2.09984	0.298801
254	-2562.11	-2560.11	-2590.18	-2593.72	31.6094	33.6094	3.53808	0	0.453803	0.453803	0	0.725555	624.082	2.09535	0.297732
255	-2556.71	-2554.71	-2584	-2584.71	28.0028	30.0028	0.712578	0	0.450739	0.450739	0	0.703424	645.632	2.07788	0.29761
256	-2564.08	-2562.08	-2592.35	-2597.91	33.8339	35.8339	5.55699	0	0.454929	0.454929	0	0.737759	612.52	2.09511	0.297164
257	-2537.59	-2535.59	-2575.04	-2587.74	50.1486	52.1486	12.6977	0	0.440041	0.440041	0	0.782061	552.932	2.45612	0.333227
258	-2560.69	-2558.69	-2589.45	-2595.36	34.6695	36.6695	5.90676	0	0.452996	0.452996	0	0.73846	608.466	2.11712	0.299977
259	-2552.04	-2550.04	-2582.15	-2584.94	32.8957	34.8957	2.79215	0	0.448103	0.448103	0	0.722395	617.255	2.18709	0.308297
260	-2582.34	-2580.34	-2604.57	-2604.4	22.2295	24.2295	0	0.166291	0.465485	0.465485	0	0.652513	800	1.85682	0.270008
261	-2545	-2543	-2577.08	-2581.24	36.2361	38.2361	4.15449	0	0.444155	0.444155	0	0.73102	601.245	2.26434	0.316493
262	-2560.62	-2558.62	-2589.36	-2594.83	34.2025	36.2025	5.46945	0	0.452959	0.452959	0	0.73626	610.714	2.11571	0.299867
263	-2564.85	-2562.85	-2590.47	-2591.6	26.7552	28.7552	1.13623	0	0.455369	0.455369	0	0.704461	654.059	2.00022	0.288388
264	-2539.73	-2537.73	-2576.44	-2590.62	50.8824	52.8824	14.1798	0	0.441226	0.441226	0	0.787077	550.964	2.42124	0.330023
265	-2573.27	-2571.27	-2598.31	-2598.39	25.1217	27.1217	0.082441	0	0.460213	0.460213	0	0.647607	800	1.97076	0.283461
266	-2552.96	-2550.96	-2582.11	-2585.22	32.2604	34.2604	3.11001	0	0.448619	0.448619	0	0.720293	620.574	2.14837	0.304741
267	-2548.71	-2546.71	-2580.17	-2586.42	37.7038	39.7038	6.24104	0	0.446231	0.446231	0	0.740917	594.89	2.23153	0.312805
268	-2563.88	-2561.88	-2591.74	-2597	33.1271	35.1271	5.25929	0	0.454813	0.454813	0	0.734288	616.074	2.08073	0.295943
269	-2579.1	-2577.1	-2602.19	-2602.47	23.3747	25.3747	0.279856	0	0.463596	0.463596	0	0.650937	800	1.89052	0.274192
270	-2568.75	-2566.75	-2594.13	-2593.8	25.376	27.376	0	0.323341	0.457608	0.457608	0	0.643886	800	1.98952	0.2864
271	-2575.26	-2573.26	-2597.75	-2596.18	22.4976	24.4976	0	1.57757	0.461362	0.461362	0	0.645806	800	1.87621	0.273789
272	-2568.37	-2566.37	-2595.55	-2600.42	32.0524	34.0524	4.8704	0	0.457388	0.457388	0	0.733384	621.692	2.04971	0.291991
273	-2565.74	-2563.74	-2593.58	-2599.37	33.6253	35.6253	5.78545	0	0.45588	0.45588	0	0.738331	613.561	2.07576	0.295005
274	-2562.31	-2560.31	-2590.18	-2594.78	32.4762	34.4762	4.60487	0	0.453918	0.453918	0	0.729812	619.436	2.08527	0.296769
275	-2572.14	-2570.14	-2597.26	-2597.3	25.163	27.163	0.0441885	0	0.459561	0.459561	0	0.646723	800	1.97548	0.284201
276	-2565.6	-2563.6	-2593.33	-2599.76	34.1592	36.1592	6.43613	0	0.455801	0.455801	0	0.740681	610.924	2.07017	0.294531
277	-2548.15	-2546.15	-2581.33	-2589.24	41.0907	43.0907	7.91186	0	0.445916	0.445916	0	0.755034	581.565	2.29414	0.318037
278	-2555.63	-2553.63	-2587.86	-2601.03	45.4062	47.4062	13.1766	0	0.450124	0.450124	0	0.780464	566.826	2.23338	0.311044
279	-2557.36	-2555.36	-2586.15	-2589.62	32.262	34.262	3.4678	0	0.451105	0.451105	0	0.724289	620.573	2.12916	0.301935
280	-2553.28	-2551.28	-2582.87	-2586.73	33.4454	35.4454	3.86295	0	0.448802	0.448802	0	0.726047	614.457	2.16363	0.305964
281	-2568.79	-2566.79	-2593.82	-2593.77	25.0291	27.0291	0	0.050139	0.457629	0.457629	0	0.643856	800	1.97391	0.284907
282	-2565.42	-2563.42	-2592.38	-2596.14	30.7197	32.7197	3.76476	0	0.455698	0.455698	0	0.72435	629.05	2.04729	0.29255
283	-2550.61	-2548.61	-2583.85	-2597.6	46.9859	48.9859	13.7518	0	0.447299	0.447299	0	0.78209	561.957	2.27342	0.315595
284	-2543.81	-2541.81	-2576.81	-2584.24	40.4266	42.4266	7.42903	0	0.443492	0.443492	0	0.748105	584.044	2.29448	0.3192
285	-2554.32	-2552.32	-2586.68	-2599.35	45.0265	47.0265	12.675	0	0.449389	0.449389	0	0.777602	568.036	2.24205	0.312113
286	-2568.5	-2566.5	-2594.06	-2594.07	25.5701	27.5701	0.0165371	0	0.457466	0.457466	0	0.644105	800	1.99414	0.28688
287	-2578.27	-2576.27	-2601.84	-2602.65	24.3798	26.3798	0.810352	0	0.463113	0.463113	0	0.651081	800	1.90743	0.276058
288	-2562.09	-2560.09	-2589.68	-2592.04	29.9468	31.9468	2.35697	0	0.453795	0.453795	0	0.71763	633.541	2.08135	0.296518
289	-2543.35	-2541.35	-2576.05	-2580.7	37.3486	39.3486	4.64906	0	0.443238	0.443238	0	0.734395	596.396	2.29273	0.319237
290	-2552.88	-2550.88	-2581.79	-2583.99	31.1117	33.1117	2.20274	0	0.448573	0.448573	0	0.714866	626.835	2.14069	0.304107
291	-2562.91	-2560.91	-2591.31	-2598	35.096	37.096	6.69167	0	0.45426	0.45426	0	0.742472	606.453	2.09616	0.297525
292	-2563.78	-2561.78	-2591.64	-2596.94	33.1576	35.1576	5.3026	0	0.454759	0.454759	0	0.734346	615.913	2.08031	0.295929
293	-2557.46	-2555.46	-2587.38	-2592.82	35.3603	37.3603	5.43468	0	0.451161	0.451161	0	0.738605	605.223	2.16633	0.30508
294	-2554.8	-2552.8	-2584.46	-2587.45	32.6507	34.6507	2.99011	0	0.449655	0.449655	0	0.723763	618.525	2.16792	0.305961
295	-2549.07	-2547.07	-2579.5	-2580.94	31.8623	33.8623	1.43505	0	0.446435	0.446435	0	0.714945	622.707	2.20853	0.310906
296	-2543.81	-2541.81	-2578.92	-2590.02	46.2157	48.2157	11.1062	0	0.44349	0.44349	0	0.772282	564.3	2.36387	0.324617
297	-2572.64	-2570.64	-2597.79	-2598.41	25.7654	27.7654	0.610251	0	0.459849	0.459849	0	0.647618	800	1.97359	0.283876
298	-2554.94	-2552.94	-2585.32	-2591.08	36.141	38.141	5.75509	0	0.449734	0.449734	0	0.739776	601.67	2.18437	0.307253
299	-2567.59	-2565.59	-2595.13	-2601.09	33.4999	35.4999	5.95601	0	0.45694	0.45694	0	0.739466	614.183	2.06162	0.293252
300	-2550.87	-2548.87	-2583.12	-2592.35	41.4789	43.4789	9.23151	0	0.447445	0.447445	0	0.759283	580.145	2.25227	0.313912
301	-2561.94	-2559.94	-2590.37	-2596.32	34.3778	36.3778	5.94697	0	0.45371	0.45371	0	0.738285	609.865	2.10187	0.298304
302	-2557.74	-2555.74	-2586.93	-2591.97	34.2254	36.2254	5.03841	0	0.451321	0.451321	0	0.733703	610.602	2.13933	0.302692
303	-2560.19	-2558.19	-2588.04	-2591.88	31.6826	33.6826	3.83185	0	0.452714	0.452714	0	0.724158	623.682	2.08711	0.297481
304	-2569.22	-2567.22	-2595.11	-2595.46	26.2409	28.2409	0.347213	0	0.457878	0.457878	0	0.645228	800	2.00637	0.287835
305	-2556.84	-2554.84	-2588.26	-2598.35	41.5089	43.5089	10.0892	0	0.45081	0.45081	0	0.765121	580.036	2.20951	0.3088
306	-2561.1	-2559.1	-2589.73	-2594.91	33.8026	35.8026	5.17437	0	0.453232	0.453232	0	0.734866	612.671	2.11293	0.299511
307	-2556.18	-2554.18	-2585.48	-2588.15	31.9641	33.9641	2.66773	0	0.45044	0.45044	0	0.721835	622.159	2.15367	0.304388
308	-2570.4	-2568.4	-2594.22	-2594.73	24.3339	26.3339	0.513107	0	0.458555	0.458555	0	0.644636	800	1.91709	0.278976
309	-2560.81	-2558.81	-2589.94	-2595.69	34.8735	36.8735	5.74329	0	0.453067	0.453067	0	0.739508	607.497	2.13075	0.301134
310	-2556.76	-2554.76	-2583.7	-2586.58	29.8205	31.8205	2.88253	0	0.450768	0.450768	0	0.71224	634.291	2.05193	0.295177
311	-2577.97	-2575.97	-2600.61	-2600.02	22.6392	24.6392	0	0.589256	0.462938	0.462938	0	0.648932	800	1.87817	0.273282
312	-2571.77	-2569.77	-2597.44	-2599.04	27.2723	29.2723	1.60081	0	0.459348	0.459348	0	0.648138	800	1.98948	0.285565
313	-2566.48	-2564.48	-2592.12	-2591.18	25.6484	27.6484	0	0.94317	0.456302	0.456302	0	0.641768	800	2.0039	0.288339
314	-2557.88	-2555.88	-2588.07	-2595.81	37.9348	39.9348	7.74278	0	0.451401	0.451401	0	0.750522	593.927	2.16814	0.305075
315	-2550.4	-2548.4	-2581.21	-2585.3	34.8981	36.8981	4.08906	0	0.447178	0.447178	0	0.730008	607.381	2.21294	0.310877
316	-2577.71	-2575.71	-2599.5	-2598.86	21.7902	23.7902	0	0.643242	0.462786	0.462786	0	0.647983	800	1.83646	0.269079
317	-2574.84	-2572.84	-2599.75	-2602.06	27.2136	29.2136	2.30797	0	0.461124	0.461124	0	0.650596	800	1.95572	0.281571
318	-2570.06	-2568.06	-2596.4	-2598.29	28.2306	30.2306	1.88316	0	0.458359	0.458359	0	0.647522	800	2.01591	0.288459
319	-2556.72	-2554.72	-2584.92	-2589.05	32.3227	34.3227	4.12232	0	0.450745	0.450745	0	0.723996	620.246	2.10366	0.299839
320	-2571.56	-2569.56	-2596.76	-2596.01	25.2051	27.2051	0	0.746044	0.459223	0.459223	0	0.645676	800	1.9822	0.285004
321	-2553.74	-2551.74	-2585.39	-2594.3	40.5618	42.5618	8.91689	0	0.44906	0.44906	0	0.758085	583.531	2.22597	0.311001
322	-2553.09	-2551.09	-2584.61	-2590.64	37.5553	39.5553	6.03228	0	0.44869	0.44869	0	0.744343	595.519	2.23073	0.311621
323	-2564.19	-2562.19	-2592.15	-2597.64	33.4417	35.4417	5.48266	0	0.454996	0.454996	0	0.73605	614.476	2.08303	0.29606
324	-2561.77	-2559.77	-2590.13	-2597.49	35.7229	37.7229	7.36862	0	0.453613	0.453613	0	0.744265	603.558	2.09421	0.297637
325	-2554.64	-2552.64	-2585.48	-2592.68	38.0334	40.0334	7.1957	0	0.449568	0.449568	0	0.74791	593.518	2.19967	0.308605
326	-2571.26	-2569.26	-2594.85	-2593.44	23.5905	25.5905	0	1.40596	0.459051	0.459051	0	0.643592	800	1.92243	0.279374
327	-2572.13	-2570.13	-2597.41	-2598.53	26.3971	28.3971	1.1165	0	0.459555	0.459555	0	0.647718	800	1.97752	0.28437
328	-2557.29	-2555.29	-2586.17	-2587.87	30.5804	32.5804	1.6985	0	0.451065	0.451065	0	0.716326	629.847	2.13903	0.302854
329	-2570.82	-2568.82	-2594.66	-2593.87	23.8429	25.8429	0	0.794516	0.458798	0.458798	0	0.643936	800	1.9278	0.279977
330	-2548.66	-2546.66	-2581.97	-2592.4	43.7416	45.7416	10.4334	0	0.446203	0.446203	0	0.766731	572.248	2.29222	0.317709
331	-2558.9	-2556.9	-2587.38	-2591.58	32.6794	34.6794	4.20331	0	0.451979	0.451979	0	0.727644	618.369	2.11196	0.30001
332	-2553.34	-2551.34	-2583.88	-2587.16	33.8198	35.8198	3.2753	0	0.448833	0.448833	0	0.72781	612.59	2.20221	0.309235
333	-2562.61	-2560.61	-2589.97	-2593.16	30.5457	32.5457	3.19051	0	0.454093	0.454093	0	0.720969	630.046	2.06754	0.295118
334	-2552.03	-2550.03	-2582.66	-2587.55	35.5157	37.5157	4.89029	0	0.448096	0.448096	0	0.734284	604.506	2.2014	0.30947
335	-2556.57	-2554.57	-2586.07	-2589.94	33.3657	35.3657	3.86283	0	0.45066	0.45066	0	0.728685	614.858	2.15688	0.304536
336	-2570.47	-2568.47	-2596.79	-2598.76	28.2907	30.2907	1.9703	0	0.458594	0.458594	0	0.647904	800	2.01364	0.288138
337	-2560.69	-2558.69	-2589.19	-2594.17	33.4807	35.4807	4.97747	0	0.452997	0.452997	0	0.732995	614.282	2.10913	0.299286
338	-2569.64	-2567.64	-2593.32	-2592.44	23.6837	25.6837	0	0.886814	0.458118	0.458118	0	0.642779	800	1.92212	0.279724
339	-2555.36	-2553.36	-2587.56	-2598.8	43.449	45.449	11.2397	0	0.449971	0.449971	0	0.77197	573.23	2.23745	0.311481
340	-2562.99	-2560.99	-2590.77	-2593.48	30.4846	32.4846	2.70113	0	0.454308	0.454308	0	0.721016	630.403	2.08658	0.296746
341	-2543.9	-2541.9	-2577.36	-2584.95	41.0523	43.0523	7.5912	0	0.443543	0.443543	0	0.750855	581.706	2.31106	0.320498
342	-2567.58	-2565.58	-2593.04	-2591.2	25.4622	27.4622	0	1.8475	0.456936	0.456936	0	0.64178	800	2.00111	0.28783
343	-2553.44	-2551.44	-2583.87	-2589.44	36.0027	38.0027	5.5685	0	0.448889	0.448889	0	0.737769	602.291	2.18998	0.308126
344	-2557.31	-2555.31	-2586.33	-2590.04	32.7295	34.7295	3.71001	0	0.451077	0.451077	0	0.726418	618.115	2.13738	0.30266
345	-2566.19	-2564.19	-2592.89	-2598.04	31.849	33.849	5.14642	0	0.456138	0.456138	0	0.730422	622.779	2.03301	0.291024
346	-2567.36	-2565.36	-2594.8	-2600.3	32.9408	34.9408	5.49673	0	0.456809	0.456809	0	0.736641	617.023	2.05945	0.293124
347	-2552.09	-2550.09	-2579.88	-2581.94	29.8421	31.8421	2.05216	0	0.448131	0.448131	0	0.708173	634.168	2.08934	0.29974
348	-2555.94	-2553.94	-2586.38	-2593.87	37.9257	39.9257	7.48848	0	0.450303	0.450303	0	0.748656	593.965	2.17948	0.30654
349	-2563.66	-2561.66	-2591.48	-2595.75	32.096	34.096	4.27601	0	0.454689	0.454689	0	0.729266	621.451	2.08225	0.296154
350	-2547.14	-2545.14	-2581.02	-2590.06	42.9248	44.9248	9.03791	0	0.445349	0.445349	0	0.761838	575.024	2.31946	0.320304
351	-2564.47	-2562.47	-2591.46	-2595.73	31.2602	33.2602	4.26904	0	0.455153	0.455153	0	0.726055	626.011	2.04913	0.292959
352	-2564.02	-2562.02	-2591.08	-2592.35	28.331	30.331	1.26704	0	0.454895	0.454895	0	0.711523	643.506	2.06174	0.294278
353	-2550.51	-2548.51	-2582.96	-2590.65	40.1423	42.1423	7.68688	0	0.44724	0.44724	0	0.753204	585.126	2.26271	0.314874
354	-2561.47	-2559.47	-2591.92	-2604.56	43.0822	45.0822	12.6321	0	0.453444	0.453444	0	0.776359	574.483	2.16086	0.303437
355	-2578.15	-2576.15	-2601.65	-2602.3	24.1549	26.1549	0.658535	0	0.463043	0.463043	0	0.650798	800	1.90576	0.275932
356	-2574.76	-2572.76	-2598.76	-2599.38	24.6142	26.6142	0.620173	0	0.461078	0.461078	0	0.64841	800	1.92641	0.278806
357	-2548.97	-2546.97	-2580.34	-2583.02	34.0503	36.0503	2.68164	0	0.446375	0.446375	0	0.724868	611.455	2.24263	0.313755
358	-2546.69	-2544.69	-2577.16	-2585.86	39.172	41.172	8.69519	0	0.445097	0.445097	0	0.745416	588.899	2.16382	0.307412
359	-2546.44	-2544.44	-2577.7	-2582.94	36.5013	38.5013	5.24223	0	0.444958	0.444958	0	0.733517	600.068	2.2308	0.313361
360	-2561.55	-2559.55	-2590.01	-2593.75	32.2059	34.2059	3.74125	0	0.453486	0.453486	0	0.727851	620.866	2.11088	0.299247
361	-2558.9	-2556.9	-2586.83	-2590.97	32.0726	34.0726	4.13858	0	0.451979	0.451979	0	0.724811	621.578	2.08585	0.297664
362	-2560.23	-2558.23	-2589.19	-2594.34	34.1028	36.1028	5.14737	0	0.452737	0.452737	0	0.735442	611.2	2.12705	0.300976
363	-2573.71	-2571.71	-2598.91	-2600.44	26.729	28.729	1.52616	0	0.460468	0.460468	0	0.649276	800	1.97108	0.283342
364	-2568.32	-2566.32	-2594.12	-2594.4	26.0818	28.0818	0.278357	0	0.457358	0.457358	0	0.644366	800	2.00249	0.287699
365	-2551.87	-2549.87	-2582.51	-2586.67	34.799	36.799	4.16239	0	0.448006	0.448006	0	0.73091	607.851	2.20571	0.309897
366	-2562.26	-2560.26	-2590.26	-2595.57	33.3112	35.3112	5.30948	0	0.453893	0.453893	0	0.73366	615.133	2.08407	0.296633
367	-2561.1	-2559.1	-2588.91	-2594.59	33.4912	35.4912	5.68707	0	0.453231	0.453231	0	0.733424	614.226	2.07594	0.296194
368	-2567.68	-2565.68	-2594.74	-2599.11	31.43	33.43	4.37177	0	0.456991	0.456991	0	0.729799	625.068	2.04758	0.291987
369	-2572.43	-2570.43	-2597.49	-2598.14	25.7143	27.7143	0.652275	0	0.459725	0.459725	0	0.647402	800	1.97063	0.283653
370	-2548.62	-2546.62	-2579.5	-2583.47	34.8512	36.8512	3.96878	0	0.446179	0.446179	0	0.728164	607.604	2.2198	0.311922
371	-2559.98	-2557.98	-2587.89	-2591.07	31.0859	33.0859	3.17789	0	0.452595	0.452595	0	0.721153	626.978	2.09158	0.297946
372	-2554.41	-2552.41	-2583.27	-2584.96	30.5547	32.5547	1.69647	0	0.449437	0.449437	0	0.713619	629.994	2.13764	0.303452
373	-2547.61	-2545.61	-2580.53	-2591.02	43.41	45.41	10.4908	0	0.445616	0.445616	0	0.764334	573.365	2.27616	0.316666
374	-2554.3	-2552.3	-2583.58	-2589.27	34.9629	36.9629	5.6881	0	0.449378	0.449378	0	0.733891	607.077	2.13007	0.302665
375	-2558.92	-2556.92	-2587.95	-2593.98	35.0505	37.0505	6.02501	0	0.451994	0.451994	0	0.738561	606.665	2.12883	0.301454
376	-2549.34	-2547.34	-2581.55	-2590.59	41.252	43.252	9.04296	0	0.446585	0.446585	0	0.756851	580.977	2.25251	0.314327
377	-2554.89	-2552.89	-2583.33	-2586.43	31.5342	33.5342	3.09576	0	0.44971	0.44971	0	0.718659	624.494	2.11684	0.301484
378	-2575.29	-2573.29	-2599.25	-2599.49	24.1966	26.1966	0.238336	0	0.461382	0.461382	0	0.648498	800	1.92724	0.27877
379	-2564.3	-2562.3	-2588.53	-2585.33	24.2379	26.2379	0	3.19976	0.455054	0.455054	0	0.63707	800	1.95849	0.284665
380	-2568.29	-2566.29	-2594.21	-2594.44	26.1545	28.1545	0.233174	0	0.45734	0.45734	0	0.6444	800	2.00808	0.288233
381	-2544.45	-2542.45	-2579.55	-2591.62	47.1684	49.1684	12.0688	0	0.443849	0.443849	0	0.7768	561.412	2.36003	0.324133
382	-2548.91	-2546.91	-2579.23	-2582.12	33.2043	35.2043	2.88951	0	0.446344	0.446344	0	0.720975	615.67	2.19824	0.310043
383	-2566.71	-2564.71	-2593.55	-2598.07	31.3572	33.3572	4.52138	0	0.456439	0.456439	0	0.728569	625.468	2.03858	0.291405
384	-2559.82	-2557.82	-2586.32	-2585.85	26.5029	28.5029	0	0.4752	0.452503	0.452503	0	0.696396	659.241	2.04982	0.294315
385	-2566	-2564	-2592.64	-2595.97	29.9724	31.9724	3.33012	0	0.45603	0.45603	0	0.721288	633.388	2.03725	0.291502
386	-2540.81	-2538.81	-2573.21	-2580.2	39.394	41.394	6.98761	0	0.441822	0.441822	0	0.74088	588.027	2.25213	0.316383
387	-2560.37	-2558.37	-2589.41	-2594.87	34.505	36.505	5.46454	0	0.452812	0.452812	0	0.737406	609.257	2.1295	0.301152
388	-2571.58	-2569.58	-2597.27	-2599.02	27.4433	29.4433	1.75628	0	0.459237	0.459237	0	0.648121	800	1.98948	0.285609
389	-2570.33	-2568.33	-2595.94	-2597.77	27.4414	29.4414	1.82152	0	0.458513	0.458513	0	0.647099	800	1.98841	0.285833
390	-2547.88	-2545.88	-2580.9	-2590.8	42.9199	44.9199	9.90352	0	0.445766	0.445766	0	0.762532	575.041	2.28189	0.317076
391	-2548.38	-2546.38	-2582.05	-2593.27	44.8859	46.8859	11.215	0	0.446047	0.446047	0	0.771235	568.487	2.30337	0.318657
392	-2571.44	-2569.44	-2596.27	-2595.32	24.8315	26.8315	0	0.947827	0.459155	0.459155	0	0.645114	800	1.96925	0.283819
393	-2566.75	-2564.75	-2593.39	-2597.64	30.8931	32.8931	4.25546	0	0.456458	0.456458	0	0.726388	628.063	2.03324	0.290924
394	-2551.89	-2549.89	-2580.16	-2581.15	29.2646	31.2646	0.988642	0	0.448014	0.448014	0	0.705242	637.649	2.11696	0.30229
395	-2558.93	-2556.93	-2589.33	-2598.5	39.5744	41.5744	9.17715	0	0.451997	0.451997	0	0.758735	587.318	2.17144	0.305063
396	-2550.36	-2548.36	-2581.23	-2588.82	38.4568	40.4568	7.59052	0	0.447157	0.447157	0	0.745748	591.778	2.19754	0.309478
397	-2558.07	-2556.07	-2588.1	-2593.85	35.7799	37.7799	5.74899	0	0.45151	0.45151	0	0.741071	603.301	2.16875	0.305123
398	-2559.76	-2557.76	-2587.11	-2588.98	29.2147	31.2147	1.86732	0	0.45247	0.45247	0	0.712019	637.949	2.07517	0.29657
399	-2572.34	-2570.34	-2597.04	-2596.36	24.7067	26.7067	0	0.679998	0.459674	0.459674	0	0.645959	800	1.96155	0.282844
400	-2549.33	-2547.33	-2581.07	-2587.1	37.7619	39.7619	6.0223	0	0.446581	0.446581	0	0.741751	594.649	2.24395	0.313687
401	-2554.94	-2552.94	-2584.72	-2587.56	32.6154	34.6154	2.83556	0	0.449739	0.449739	0	0.723736	618.708	2.17155	0.306228
402	-2557.76	-2555.76	-2587.76	-2595.1	37.3427	39.3427	7.33845	0	0.45133	0.45133	0	0.747778	596.421	2.16227	0.304611
403	-2544.69	-2542.69	-2576.65	-2580.43	35.7405	37.7405	3.77954	0	0.443984	0.443984	0	0.728545	603.478	2.26469	0.316631
404	-2572.53	-2570.53	-2598.38	-2599.54	27.004	29.004	1.15841	0	0.459787	0.459787	0	0.64854	800	1.99669	0.286052
405	-2561.03	-2559.03	-2586.15	-2586.65	25.6162	27.6162	0.505492	0	0.453193	0.453193	0	0.695388	662.268	1.97927	0.28737
406	-2549.93	-2547.93	-2580.38	-2585.62	35.6849	37.6849	5.24027	0	0.446917	0.446917	0	0.733108	603.733	2.19289	0.309268
407	-2549.2	-2547.2	-2579.04	-2586.43	37.2238	39.2238	7.38826	0	0.446506	0.446506	0	0.73926	596.929	2.14035	0.304765
408	-2556.71	-2554.71	-2587.31	-2595.16	38.4468	40.4468	7.85245	0	0.45074	0.45074	0	0.751682	591.817	2.18604	0.306906
409	-2566.91	-2564.91	-2593.58	-2598.31	31.3943	33.3943	4.73179	0	0.456552	0.456552	0	0.728927	625.267	2.03258	0.290812
410	-2564.25	-2562.25	-2590.85	-2594.75	30.4941	32.4941	3.89408	0	0.455029	0.455029	0	0.722208	630.343	2.03488	0.29172
411	-2563.16	-2561.16	-2591.26	-2597	33.8335	35.8335	5.74207	0	0.454408	0.454408	0	0.736912	612.522	2.08665	0.296632
412	-2555.93	-2553.93	-2584.03	-2585.02	29.0902	31.0902	0.989431	0	0.450298	0.450298	0	0.708	638.72	2.11024	0.300685
413	-2556.83	-2554.83	-2586.94	-2594.01	37.183	39.183	7.06643	0	0.450804	0.450804	0	0.746194	597.104	2.16981	0.305511
414	-2559.51	-2557.51	-2587.34	-2590.87	31.3611	33.3611	3.52584	0	0.452324	0.452324	0	0.722022	625.446	2.08898	0.297835
415	-2545.29	-2543.29	-2577.11	-2585.35	40.0588	42.0588	8.24535	0	0.444319	0.444319	0	0.747928	585.444	2.23868	0.314212
416	-2562.86	-2560.86	-2592.03	-2601.4	38.5327	40.5327	9.36132	0	0.454235	0.454235	0	0.757892	591.468	2.11897	0.299503
417	-2570.19	-2568.19	-2596.1	-2595.97	25.9027	27.9027	0	0.129588	0.458437	0.458437	0	0.645636	800	2.00706	0.287658
418	-2561.07	-2559.07	-2589.89	-2595.53	34.4587	36.4587	5.6343	0	0.453213	0.453213	0	0.737849	609.473	2.12032	0.300167
419	-2548.57	-2546.57	-2580.09	-2584.73	36.1587	38.1587	4.6403	0	0.446152	0.446152	0	0.733964	601.59	2.24186	0.313748
420	-2560.92	-2558.92	-2588.88	-2592.33	31.4179	33.4179	3.45084	0	0.453126	0.453126	0	0.723568	625.133	2.09394	0.297922
421	-2563.78	-2561.78	-2591.11	-2595.19	31.4029	33.4029	4.07319	0	0.454762	0.454762	0	0.726109	625.217	2.06403	0.294492
422	-2558.97	-2556.97	-2587.63	-2591.14	32.1676	34.1676	3.50743	0	0.45202	0.45202	0	0.725318	621.071	2.12235	0.300925
423	-2563.27	-2561.27	-2591.21	-2595	31.7355	33.7355	3.79169	0	0.454467	0.454467	0	0.727211	623.395	2.08866	0.296835
424	-2566.07	-2564.07	-2593.12	-2597.73	31.6584	33.6584	4.60922	0	0.456069	0.456069	0	0.729408	623.816	2.04849	0.292481
425	-2561.13	-2559.13	-2589.89	-2597.34	36.2139	38.2139	7.45833	0	0.453248	0.453248	0	0.745883	601.348	2.10905	0.299106
426	-2570.66	-2568.66	-2595.62	-2595.81	25.1468	27.1468	0.188034	0	0.458709	0.458709	0	0.645511	800	1.96895	0.283951
427	-2541.68	-2539.68	-2574.58	-2580.04	38.3637	40.3637	5.46183	0	0.442305	0.442305	0	0.737255	592.157	2.29548	0.319846
428	-2560.93	-2558.93	-2589.83	-2595.51	34.575	36.575	5.67016	0	0.453134	0.453134	0	0.738252	608.916	2.12213	0.300352
429	-2559.31	-2557.31	-2586.91	-2590.75	31.4355	33.4355	3.83556	0	0.452212	0.452212	0	0.722193	625.037	2.07544	0.296646
430	-2563.19	-2561.19	-2591.18	-2596.13	32.9408	34.9408	4.95177	0	0.454421	0.454421	0	0.73279	617.023	2.0865	0.296637
431	-2546.94	-2544.94	-2580.94	-2589.93	42.989	44.989	8.98512	0	0.445239	0.445239	0	0.76192	574.803	2.32385	0.320701
432	-2569.77	-2567.77	-2596.26	-2597.19	27.418	29.418	0.931626	0	0.458196	0.458196	0	0.646631	800	2.02483	0.289376
433	-2553.55	-2551.55	-2584.17	-2592.46	38.9126	40.9126	8.28818	0	0.448952	0.448952	0	0.750741	589.934	2.18751	0.307826
434	-2552.38	-2550.38	-2584.78	-2593.36	40.9809	42.9809	8.58053	0	0.448291	0.448291	0	0.758585	581.971	2.25687	0.313904
435	-2552.33	-2550.33	-2583.36	-2591.81	39.4721	41.4721	8.44363	0	0.448266	0.448266	0	0.752028	587.718	2.2043	0.309556
436	-2564.01	-2562.01	-2591.9	-2597.76	33.7417	35.7417	5.85576	0	0.454893	0.454893	0	0.737278	612.975	2.0775	0.295593
437	-2551.77	-2549.77	-2578.93	-2582.46	30.6906	32.6906	3.53323	0	0.447948	0.447948	0	0.711895	629.216	2.02465	0.293703
438	-2562.62	-2560.62	-2590.4	-2592.79	30.1661	32.1661	2.3866	0	0.454097	0.454097	0	0.719164	632.243	2.08725	0.296903
439	-2550.31	-2548.31	-2579.61	-2583.97	33.6643	35.6643	4.35685	0	0.447126	0.447126	0	0.724334	613.361	2.14675	0.305217
440	-2542.08	-2540.08	-2574.24	-2577.81	35.7358	37.7358	3.57763	0	0.442527	0.442527	0	0.726134	603.499	2.27579	0.318213
441	-2554.82	-2552.82	-2585.96	-2593.05	38.2316	40.2316	7.09005	0	0.449668	0.449668	0	0.748948	592.699	2.2106	0.309473
442	-2553.24	-2551.24	-2583.16	-2588.55	35.3149	37.3149	5.39315	0	0.448777	0.448777	0	0.734495	605.435	2.16759	0.306255
443	-2568.02	-2566.02	-2595.05	-2600.26	32.232	34.232	5.20816	0	0.45719	0.45719	0	0.733919	620.727	2.04373	0.291534
444	-2558.73	-2556.73	-2587.5	-2592.59	33.8668	35.8668	5.08876	0	0.451881	0.451881	0	0.732968	612.358	2.11982	0.300719
445	-2559.96	-2557.96	-2589.79	-2598.62	38.6584	40.6584	8.8367	0	0.452584	0.452584	0	0.755693	590.959	2.15036	0.303001
446	-2569.11	-2567.11	-2596.02	-2601.3	32.1824	34.1824	5.28023	0	0.457817	0.457817	0	0.734692	620.989	2.03758	0.290689
447	-2555.69	-2553.69	-2586.89	-2595.83	40.1416	42.1416	8.93866	0	0.45016	0.45016	0	0.758117	585.128	2.20731	0.308943
448	-2552.45	-2550.45	-2582.19	-2588.79	36.3444	38.3444	6.60673	0	0.448331	0.448331	0	0.738376	600.765	2.15352	0.305199
449	-2575.77	-2573.77	-2598.47	-2598.43	22.6975	24.6975	0	0.0387339	0.461661	0.461661	0	0.647638	800	1.87277	0.273244
450	-2558.21	-2556.21	-2587.26	-2594.88	36.6663	38.6663	7.62377	0	0.451589	0.451589	0	0.745185	599.346	2.12206	0.300992
451	-2562.59	-2560.59	-2589.38	-2592.15	29.5546	31.5546	2.76382	0	0.45408	0.45408	0	0.716193	635.886	2.04579	0.293155
452	-2560.11	-2558.11	-2589.19	-2595.81	35.6916	37.6916	6.61708	0	0.45267	0.45267	0	0.742576	603.701	2.12575	0.300854
453	-2549.49	-2547.49	-2580.19	-2585.16	35.6674	37.6674	4.97396	0	0.44667	0.44667	0	0.732626	603.811	2.20632	0.310535
454	-2567.34	-2565.34	-2593.43	-2596.55	29.2121	31.2121	3.12692	0	0.456799	0.456799	0	0.718816	637.968	2.01416	0.289032
455	-2558.77	-2556.77	-2589.03	-2597.03	38.2668	40.2668	8.0084	0	0.451905	0.451905	0	0.752826	592.559	2.17008	0.305013
456	-2529.94	-2527.94	-2567.71	-2577.48	47.5421	49.5421	9.77778	0	0.435832	0.435832	0	0.764262	560.303	2.48957	0.337766
457	-2552.66	-2550.66	-2583.53	-2588.79	36.1273	38.1273	5.25909	0	0.44845	0.44845	0	0.737603	601.732	2.20795	0.309844
458	-2564.07	-2562.07	-2591.59	-2595.62	31.5431	33.5431	4.02148	0	0.454926	0.454926	0	0.727036	624.446	2.07045	0.294991
459	-2568.65	-2566.65	-2596.11	-2604.66	36.0097	38.0097	8.54519	0	0.457548	0.457548	0	0.752029	602.262	2.05081	0.291958
460	-2548.73	-2546.73	-2582.06	-2591.05	42.3208	44.3208	8.99084	0	0.446242	0.446242	0	0.760815	577.131	2.29563	0.317983
461	-2554.92	-2552.92	-2584.39	-2589.16	34.2313	36.2313	4.76738	0	0.449728	0.449728	0	0.731137	610.575	2.15275	0.304576
462	-2553.57	-2551.57	-2582.84	-2585.45	31.8808	33.8808	2.61715	0	0.448965	0.448965	0	0.719082	622.61	2.15234	0.304927
463	-2547.66	-2545.66	-2580.31	-2588.61	40.9475	42.9475	8.30439	0	0.445644	0.445644	0	0.753962	582.095	2.27365	0.316503
464	-2564.37	-2562.37	-2592	-2595.36	30.9897	32.9897	3.35604	0	0.455095	0.455095	0	0.724679	627.52	2.07673	0.295493
465	-2567.91	-2565.91	-2596.05	-2605.89	37.9856	39.9856	9.84065	0	0.457124	0.457124	0	0.760264	593.716	2.07378	0.294194
466	-2570.3	-2568.3	-2592.6	-2590.5	22.3068	24.3068	0	2.10687	0.458496	0.458496	0	0.641214	800	1.86911	0.274324
467	-2567.25	-2565.25	-2594.67	-2599.72	32.4762	34.4762	5.05477	0	0.456743	0.456743	0	0.734356	619.432	2.05972	0.293185
468	-2548.29	-2546.29	-2579.1	-2581.94	33.6506	35.6506	2.83255	0	0.445992	0.445992	0	0.722436	613.427	2.22018	0.312056
469	-2568.27	-2566.27	-2594.73	-2599.27	30.9959	32.9959	4.53763	0	0.457332	0.457332	0	0.72827	627.485	2.02297	0.289577
470	-2554.14	-2552.14	-2583.23	-2586.21	32.0725	34.0725	2.97895	0	0.449283	0.449283	0	0.720487	621.576	2.14302	0.303962
471	-2566.24	-2564.24	-2593.42	-2598.63	32.3853	34.3853	5.21011	0	0.456168	0.456168	0	0.732998	619.919	2.05084	0.292635
472	-2555.04	-2553.04	-2584.6	-2590.41	35.3763	37.3763	5.80754	0	0.44979	0.44979	0	0.736433	605.149	2.15387	0.304626
473	-2563.4	-2561.4	-2589.82	-2591.13	27.7334	29.7334	1.31088	0	0.454539	0.454539	0	0.708033	647.401	2.03621	0.29211
474	-2562.26	-2560.26	-2590.13	-2594.21	31.9517	33.9517	4.0831	0	0.453889	0.453889	0	0.727305	622.225	2.08575	0.296829
475	-2555.07	-2553.07	-2586.6	-2597.58	42.5154	44.5154	10.9826	0	0.449807	0.449807	0	0.767726	576.446	2.21359	0.309584
476	-2575.8	-2573.8	-2599.49	-2599.52	23.7208	25.7208	0.0329492	0	0.461677	0.461677	0	0.648524	800	1.91772	0.277722
477	-2539.59	-2537.59	-2575.83	-2589.75	50.1672	52.1672	13.9267	0	0.441146	0.441146	0	0.784098	552.881	2.40066	0.328472
478	-2555.77	-2553.77	-2586.7	-2595.54	39.7631	41.7631	8.83544	0	0.450208	0.450208	0	0.756555	586.583	2.19631	0.307994
479	-2565.23	-2563.23	-2592.41	-2595.86	30.634	32.634	3.44869	0	0.455586	0.455586	0	0.723761	629.54	2.05861	0.293642
480	-2562.55	-2560.55	-2590.37	-2594.74	32.1885	34.1885	4.37108	0	0.454058	0.454058	0	0.728689	620.955	2.0821	0.296417
481	-2560.03	-2558.03	-2589.76	-2598.81	38.7818	40.7818	9.05626	0	0.452623	0.452623	0	0.756302	590.46	2.14428	0.302443
482	-2563.8	-2561.8	-2591.4	-2595.05	31.2515	33.2515	3.65334	0	0.45477	0.45477	0	0.725409	626.049	2.07449	0.295429
483	-2548.38	-2546.38	-2580.19	-2586.65	38.2711	40.2711	6.4641	0	0.446045	0.446045	0	0.743089	592.535	2.24512	0.314013
484	-2557.49	-2555.49	-2585.82	-2587.31	29.818	31.818	1.49015	0	0.451179	0.451179	0	0.712878	634.306	2.1172	0.300895
485	-2554.78	-2552.78	-2585.79	-2592.98	38.2052	40.2052	7.193	0	0.449646	0.449646	0	0.748795	592.807	2.20566	0.30907
486	-2563.22	-2561.22	-2590.35	-2593.74	30.5255	32.5255	3.39412	0	0.454437	0.454437	0	0.721419	630.161	2.05757	0.294059
487	-2555.89	-2553.89	-2585.88	-2590.76	34.8712	36.8712	4.87257	0	0.450271	0.450271	0	0.734933	607.51	2.17279	0.30605
488	-2552.03	-2550.03	-2585.06	-2596.28	44.2462	46.2462	11.222	0	0.448097	0.448097	0	0.772104	570.57	2.27302	0.315257
489	-2550.72	-2548.72	-2580.39	-2582.75	32.0335	34.0335	2.36425	0	0.447358	0.447358	0	0.717215	621.789	2.16902	0.307082
490	-2546.04	-2544.04	-2579.72	-2589.06	43.0247	45.0247	9.3387	0	0.444735	0.444735	0	0.761208	574.68	2.31399	0.320158
491	-2552.14	-2550.14	-2582.21	-2590.02	37.8856	39.8856	7.80785	0	0.448156	0.448156	0	0.744909	594.133	2.16483	0.306237
492	-2552.12	-2550.12	-2582.02	-2585.81	33.6828	35.6828	3.78416	0	0.448147	0.448147	0	0.726074	613.268	2.17589	0.307303
493	-2569.07	-2567.07	-2594.89	-2594.15	25.8195	27.8195	0	0.741988	0.457792	0.457792	0	0.644164	800	2.00813	0.288066
494	-2535.14	-2533.14	-2566.82	-2571.66	36.5105	38.5105	4.83679	0	0.43869	0.43869	0	0.723223	600.028	2.2176	0.314903
495	-2560.51	-2558.51	-2588.8	-2592.7	32.1933	34.1933	3.89675	0	0.452892	0.452892	0	0.726838	620.933	2.10542	0.299033
496	-2547.19	-2545.19	-2580.35	-2588.43	41.2387	43.2387	8.08075	0	0.445378	0.445378	0	0.754753	581.021	2.29477	0.318338
497	-2558.31	-2556.31	-2587.34	-2590.61	32.3037	34.3037	3.27047	0	0.451643	0.451643	0	0.725349	620.348	2.13859	0.302519
498	-2546.97	-2544.97	-2579.24	-2584.85	37.8832	39.8832	5.60892	0	0.445256	0.445256	0	0.740081	594.141	2.26708	0.316191
499	-2559.76	-2557.76	-2589.16	-2594.49	34.73	36.73	5.33156	0	0.452469	0.452469	0	0.737878	608.178	2.14339	0.302511
500	-2555.94	-2553.94	-2586.1	-2591.1	35.155	37.155	4.99511	0	0.450303	0.450303	0	0.73627	606.177	2.17795	0.306469
501	-2565.7	-2563.7	-2592.2	-2593.96	28.26	30.26	1.7658	0	0.455858	0.455858	0	0.712679	643.965	2.03588	0.29148
502	-2563.14	-2561.14	-2591.71	-2597.41	34.2648	36.2648	5.6984	0	0.454394	0.454394	0	0.738879	610.412	2.10667	0.298424
503	-2551.76	-2549.76	-2582.88	-2588.8	37.0327	39.0327	5.91824	0	0.447945	0.447945	0	0.740798	597.75	2.21607	0.31074
504	-2577.63	-2575.63	-2602.44	-2605.25	27.6195	29.6195	2.80225	0	0.462739	0.462739	0	0.653207	800	1.94714	0.280018
505	-2555.21	-2553.21	-2584.88	-2590.87	35.6564	37.6564	5.98753	0	0.449889	0.449889	0	0.737856	603.862	2.15699	0.304846
506	-2560.62	-2558.62	-2590.44	-2598.59	37.9617	39.9617	8.1503	0	0.452959	0.452959	0	0.753228	593.82	2.14967	0.302775
507	-2543.86	-2541.86	-2577.26	-2583.75	39.8898	41.8898	6.48854	0	0.443517	0.443517	0	0.745853	586.094	2.31186	0.320593
508	-2559.41	-2557.41	-2588.34	-2592.85	33.4436	35.4436	4.51571	0	0.452268	0.452268	0	0.731643	614.469	2.12701	0.301186
509	-2559.49	-2557.49	-2588.95	-2596.77	37.2871	39.2871	7.82337	0	0.452313	0.452313	0	0.749157	596.657	2.13907	0.302161
510	-2552.86	-2550.86	-2583.96	-2592.16	39.3021	41.3021	8.19922	0	0.44856	0.44856	0	0.751782	588.387	2.20702	0.309652
511	-2567.16	-2565.16	-2595.05	-2602.72	35.5622	37.5622	7.67304	0	0.456694	0.456694	0	0.748586	604.293	2.07082	0.294161
512	-2568.42	-2566.42	-2593.66	-2592.99	25.2375	27.2375	0	0.666971	0.457419	0.457419	0	0.64323	800	1.98647	0.286211
513	-2552.64	-2550.64	-2581.41	-2582.26	29.6188	31.6188	0.854145	0	0.44844	0.44844	0	0.707601	635.499	2.13666	0.303827
514	-2558.79	-2556.79	-2589.45	-2599.55	40.754	42.754	10.0965	0	0.451918	0.451918	0	0.763742	582.813	2.17889	0.305716
515	-2564.5	-2562.5	-2590.5	-2592.52	28.0216	30.0216	2.02274	0	0.45517	0.45517	0	0.710432	645.511	2.0147	0.289819
516	-2556.68	-2554.68	-2584.44	-2586.8	30.1162	32.1162	2.36125	0	0.450723	0.450723	0	0.713577	632.543	2.09093	0.29875
517	-2548.42	-2546.42	-2580.71	-2587.41	38.9827	40.9827	6.69246	0	0.44607	0.44607	0	0.746224	589.655	2.26311	0.315474
518	-2571.55	-2569.55	-2597.89	-2599.79	28.2358	30.2358	1.89361	0	0.45922	0.45922	0	0.648743	800	2.01326	0.287823
519	-2548.55	-2546.55	-2579.27	-2583.83	35.278	37.278	4.55118	0	0.44614	0.44614	0	0.730008	605.612	2.20106	0.310287
520	-2567.36	-2565.36	-2595.39	-2603.63	36.2609	38.2609	8.23063	0	0.456811	0.456811	0	0.751964	601.135	2.07412	0.294392
521	-2565.43	-2563.43	-2591.47	-2594.2	28.7747	30.7747	2.7271	0	0.4557	0.4557	0	0.714954	640.688	2.01482	0.289587
522	-2582.7	-2580.7	-2605.22	-2605.93	23.225	25.225	0.704613	0	0.465698	0.465698	0	0.653765	800	1.86388	0.270602
523	-2555.19	-2553.19	-2585.01	-2590.96	35.7729	37.7729	5.95684	0	0.449877	0.449877	0	0.73836	603.331	2.16212	0.305288
524	-2553.96	-2551.96	-2584.63	-2591.66	37.7026	39.7026	7.03256	0	0.449181	0.449181	0	0.745806	594.898	2.19356	0.308265
525	-2561.31	-2559.31	-2588.28	-2589.6	28.2889	30.2889	1.31816	0	0.453351	0.453351	0	0.708903	643.776	2.05958	0.294772
526	-2554.04	-2552.04	-2584.44	-2589.58	35.5408	37.5408	5.13893	0	0.449229	0.449229	0	0.736254	604.391	2.18944	0.307934
527	-2553.37	-2551.37	-2584.48	-2590.19	36.8233	38.8233	5.71127	0	0.448849	0.448849	0	0.741362	598.658	2.21655	0.310382
528	-2559.77	-2557.77	-2587.85	-2591.64	31.8663	33.8663	3.78427	0	0.452474	0.452474	0	0.724637	622.686	2.09756	0.298525
529	-2569.63	-2567.63	-2593.34	-2593.58	23.9536	25.9536	0.24146	0	0.458112	0.458112	0	0.643705	800	1.90871	0.278323
530	-2559.06	-2557.06	-2589.19	-2597.16	38.0972	40.0972	7.97151	0	0.452072	0.452072	0	0.752357	593.254	2.16456	0.304465
531	-2555.91	-2553.91	-2586.1	-2592.61	36.7035	38.7035	6.51514	0	0.450284	0.450284	0	0.7432	599.179	2.17399	0.306107
532	-2554.51	-2552.51	-2585.56	-2595.88	41.3757	43.3757	10.3193	0	0.449491	0.449491	0	0.762312	580.52	2.19523	0.308181
533	-2568.04	-2566.04	-2594.16	-2594.3	26.2594	28.2594	0.138398	0	0.4572	0.4572	0	0.644287	800	2.0166	0.289089
534	-2534.8	-2532.8	-2570.28	-2577.19	42.3842	44.3842	6.90464	0	0.438501	0.438501	0	0.747882	576.908	2.40261	0.330025
535	-2550.65	-2548.65	-2581.59	-2587.61	36.9569	38.9569	6.01786	0	0.447321	0.447321	0	0.73943	598.081	2.21058	0.310567
536	-2564.64	-2562.64	-2591.7	-2594.6	29.9632	31.9632	2.89645	0	0.455248	0.455248	0	0.720004	633.448	2.05643	0.293608
537	-2560.77	-2558.77	-2589.45	-2593.82	33.0518	35.0518	4.37754	0	0.453044	0.453044	0	0.731085	616.453	2.11756	0.300019
538	-2566.81	-2564.81	-2593.41	-2596.41	29.6026	31.6026	3.00647	0	0.456494	0.456494	0	0.720232	635.596	2.03498	0.291088
539	-2575.41	-2573.41	-2599.01	-2599.61	24.2036	26.2036	0.597052	0	0.46145	0.46145	0	0.648598	800	1.90972	0.277007
540	-2563.34	-2561.34	-2592.22	-2600.89	37.5499	39.5499	8.66294	0	0.454506	0.454506	0	0.753964	595.542	2.10991	0.298601
541	-2559.12	-2557.12	-2588.03	-2594.49	35.3647	37.3647	6.45462	0	0.452106	0.452106	0	0.740174	605.2	2.12106	0.300703
542	-2559.4	-2557.4	-2588.76	-2593.89	34.4988	36.4988	5.13955	0	0.452261	0.452261	0	0.736483	609.283	2.14369	0.30264
543	-2554.33	-2552.33	-2584.26	-2589.52	35.1958	37.1958	5.26297	0	0.449391	0.449391	0	0.734965	605.986	2.16828	0.306043
544	-2558.72	-2556.72	-2588.29	-2593.38	34.6612	36.6612	5.09578	0	0.451878	0.451878	0	0.7366	608.507	2.15123	0.303458
545	-2571.22	-2569.22	-2595.83	-2595.9	24.6792	26.6792	0.0669802	0	0.459027	0.459027	0	0.645579	800	1.95351	0.282329
546	-2576.61	-2574.61	-2600.29	-2600.83	24.2189	26.2189	0.531982	0	0.462147	0.462147	0	0.649591	800	1.9143	0.277163
547	-2553.58	-2551.58	-2582.01	-2585.76	32.1796	34.1796	3.75289	0	0.44897	0.44897	0	0.720481	621.006	2.1108	0.301246
548	-2577.09	-2575.09	-2601.55	-2604.03	26.9362	28.9362	2.47645	0	0.462426	0.462426	0	0.652207	800	1.93631	0.27913
549	-2559.63	-2557.63	-2586.13	-2587.84	28.2062	30.2062	1.7103	0	0.452395	0.452395	0	0.707003	644.309	2.03673	0.293085
550	-2570.94	-2568.94	-2596.52	-2597.31	26.3701	28.3701	0.787561	0	0.458869	0.458869	0	0.646729	800	1.99068	0.285916
551	-2547.65	-2545.65	-2580.69	-2589.77	42.115	44.115	9.08067	0	0.445639	0.445639	0	0.758916	577.86	2.28422	0.317333
552	-2562.41	-2560.41	-2589.9	-2590.89	28.4765	30.4765	0.993576	0	0.453978	0.453978	0	0.7108	642.572	2.08064	0.296397
553	-2550.41	-2548.41	-2583.71	-2594.55	44.1446	46.1446	10.8389	0	0.447183	0.447183	0	0.770102	570.906	2.2872	0.316835
554	-2540.95	-2538.95	-2575.14	-2584.37	43.4253	45.4253	9.23303	0	0.441899	0.441899	0	0.758021	573.313	2.33698	0.323281
555	-2555.96	-2553.96	-2586.1	-2591.77	35.8125	37.8125	5.67751	0	0.450313	0.450313	0	0.739254	603.151	2.17546	0.306243
556	-2565.13	-2563.13	-2590.74	-2591.47	26.3356	28.3356	0.723601	0	0.455532	0.455532	0	0.702612	657.017	2.00428	0.288723
557	-2562.27	-2560.27	-2589.12	-2592.09	29.8198	31.8198	2.97233	0	0.453898	0.453898	0	0.717182	634.295	2.0473	0.293368
558	-2555.28	-2553.28	-2586.08	-2593.92	38.6428	40.6428	7.84433	0	0.449929	0.449929	0	0.751191	591.021	2.19647	0.308165
559	-2548.92	-2546.92	-2581.85	-2588.53	39.6033	41.6033	6.6726	0	0.44635	0.44635	0	0.749381	587.206	2.28737	0.317315
560	-2556.47	-2554.47	-2586.72	-2593.12	36.6493	38.6493	6.39269	0	0.450601	0.450601	0	0.743479	599.418	2.17812	0.306329
561	-2577.24	-2575.24	-2600.36	-2600.18	23.1131	25.1131	0	0.17478	0.462517	0.462517	0	0.649065	800	1.89285	0.274899
562	-2556.22	-2554.22	-2586.68	-2593.19	36.9726	38.9726	6.51365	0	0.450459	0.450459	0	0.744687	598.01	2.18554	0.307019
563	-2560.8	-2558.8	-2589.81	-2596.39	35.5908	37.5908	6.58393	0	0.453059	0.453059	0	0.742758	604.161	2.12431	0.300564
564	-2546.99	-2544.99	-2581.59	-2593.47	46.4825	48.4825	11.877	0	0.445267	0.445267	0	0.776473	563.482	2.3373	0.321689
565	-2540.79	-2538.79	-2574.51	-2580.42	39.6303	41.6303	5.90502	0	0.44181	0.44181	0	0.741873	587.101	2.33325	0.32312
566	-2569.4	-2567.4	-2594.58	-2593.96	25.1787	27.1787	0	0.611349	0.457979	0.457979	0	0.644014	800	1.98275	0.285607
567	-2570.15	-2568.15	-2594.8	-2593.92	24.6563	26.6563	0	0.886503	0.458412	0.458412	0	0.643978	800	1.96276	0.283528
568	-2574.74	-2572.74	-2598.55	-2598.97	24.231	26.231	0.424452	0	0.461064	0.461064	0	0.648078	800	1.92051	0.278247
569	-2555.92	-2553.92	-2586.1	-2593.03	37.1176	39.1176	6.93945	0	0.450289	0.450289	0	0.745051	597.385	2.17106	0.305838
570	-2559.4	-2557.4	-2587.76	-2591.13	31.7369	33.7369	3.37348	0	0.452262	0.452262	0	0.72369	623.387	2.11024	0.299751
571	-2536.16	-2534.16	-2573.31	-2585.36	49.2027	51.2027	12.0432	0	0.439247	0.439247	0	0.776895	555.537	2.44908	0.333087
572	-2567.98	-2565.98	-2594.21	-2597.16	29.1857	31.1857	2.94942	0	0.457163	0.457163	0	0.71926	638.133	2.02091	0.289502
573	-2576.69	-2574.69	-2600.13	-2598.69	23.4413	25.4413	0	1.43678	0.462192	0.462192	0	0.64785	800	1.9127	0.277038
574	-2572.37	-2570.37	-2597.58	-2599.3	26.9221	28.9221	1.71957	0	0.459695	0.459695	0	0.648343	800	1.97005	0.283573
575	-2556.17	-2554.17	-2584.9	-2587.95	31.7817	33.7817	3.04741	0	0.450431	0.450431	0	0.720969	623.144	2.12838	0.302176
576	-2546.83	-2544.83	-2575.92	-2578.52	31.6804	33.6804	2.59878	0	0.44518	0.44518	0	0.712096	623.694	2.1311	0.304683
577	-2556.83	-2554.83	-2587.08	-2593.76	36.9345	38.9345	6.68357	0	0.450803	0.450803	0	0.745087	598.175	2.17573	0.306021
578	-2564.07	-2562.07	-2590.33	-2592.28	28.2097	30.2097	1.9429	0	0.454923	0.454923	0	0.710971	644.288	2.02687	0.291062
579	-2550.87	-2548.87	-2581.26	-2586.64	35.7706	37.7706	5.3831	0	0.447441	0.447441	0	0.734352	603.341	2.19006	0.308791
580	-2554.29	-2552.29	-2584.65	-2592.06	37.7673	39.7673	7.40326	0	0.449368	0.449368	0	0.746405	594.626	2.17993	0.307014
581	-2549.1	-2547.1	-2581.42	-2590.27	41.1609	43.1609	8.84384	0	0.446451	0.446451	0	0.756244	581.305	2.25652	0.314714
582	-2546.95	-2544.95	-2579.71	-2588.23	41.2786	43.2786	8.52357	0	0.445246	0.445246	0	0.7547	580.873	2.27823	0.317054
583	-2560.17	-2558.17	-2587.54	-2589.66	29.4865	31.4865	2.12129	0	0.452703	0.452703	0	0.713692	636.297	2.07339	0.296291
584	-2563.05	-2561.05	-2591.56	-2597.43	34.3841	36.3841	5.87255	0	0.454341	0.454341	0	0.739344	609.832	2.10455	0.29826
585	-2576.7	-2574.7	-2599.85	-2600.33	23.6308	25.6308	0.482828	0	0.462201	0.462201	0	0.649187	800	1.89298	0.27504
586	-2552.65	-2550.65	-2583.46	-2588.46	35.8157	37.8157	5.00128	0	0.448443	0.448443	0	0.736198	603.136	2.20796	0.309861
587	-2556.48	-2554.48	-2585.3	-2587.34	30.8629	32.8629	2.03958	0	0.450607	0.450607	0	0.716932	628.237	2.13701	0.302883
588	-2562.24	-2560.24	-2589.1	-2590.96	28.7166	30.7166	1.8589	0	0.453882	0.453882	0	0.711816	641.059	2.05111	0.293744
589	-2547.5	-2545.5	-2579.7	-2585.48	37.9755	39.9755	5.77902	0	0.445555	0.445555	0	0.740982	593.754	2.26414	0.315818
590	-2560.02	-2558.02	-2588.31	-2592.83	32.804	34.804	4.51587	0	0.452617	0.452617	0	0.729245	617.73	2.10335	0.298961
591	-2571.24	-2569.24	-2597.19	-2598.96	27.7102	29.7102	1.76824	0	0.459044	0.459044	0	0.648066	800	2.00036	0.286717
592	-2571.81	-2569.81	-2596.89	-2597.41	25.5904	27.5904	0.512125	0	0.459372	0.459372	0	0.646805	800	1.97247	0.283989
593	-2567.31	-2565.31	-2594.27	-2599.91	32.5974	34.5974	5.63721	0	0.456781	0.456781	0	0.734985	618.802	2.04029	0.291392
594	-2552.06	-2550.06	-2583.58	-2589.59	37.5256	39.5256	6.01076	0	0.448113	0.448113	0	0.743254	595.644	2.23301	0.312084
595	-2539.59	-2537.59	-2575.1	-2585.08	45.4925	47.4925	9.98857	0	0.441148	0.441148	0	0.765251	566.554	2.38835	0.32763
596	-2543.55	-2541.55	-2577.87	-2585.26	41.7063	43.7063	7.39372	0	0.443349	0.443349	0	0.753293	579.321	2.34542	0.323316
597	-2540.94	-2538.94	-2572.68	-2578	37.069	39.069	5.32354	0	0.441893	0.441893	0	0.730948	597.594	2.2377	0.315234
598	-2571.72	-2569.72	-2596.84	-2598.23	26.5053	28.5053	1.39137	0	0.459319	0.459319	0	0.647474	800	1.97026	0.28378
599	-2545.52	-2543.52	-2578.26	-2584.2	38.6818	40.6818	5.93658	0	0.444445	0.444445	0	0.742204	590.863	2.28971	0.31842
600	-2571.53	-2569.53	-2597.47	-2599.85	28.3171	30.3171	2.37831	0	0.459208	0.459208	0	0.648792	800	1.9973	0.286342
601	-2544.67	-2542.67	-2576.48	-2581.37	36.6999	38.6999	4.89038	0	0.443969	0.443969	0	0.73276	599.197	2.25117	0.31548
602	-2548.66	-2546.66	-2581.56	-2588.9	40.2326	42.2326	7.34007	0	0.446204	0.446204	0	0.751847	584.781	2.28439	0.31713
603	-2558.05	-2556.05	-2586.41	-2590.89	32.8346	34.8346	4.47907	0	0.451498	0.451498	0	0.727583	617.571	2.10449	0.299546
604	-2544.4	-2542.4	-2577.8	-2585.69	41.2901	43.2901	7.89254	0	0.443821	0.443821	0	0.752335	580.831	2.30658	0.320001
605	-2566.67	-2564.67	-2594.31	-2599.69	33.0143	35.0143	5.37684	0	0.456416	0.456416	0	0.73635	616.647	2.06774	0.294049
606	-2549.24	-2547.24	-2581.08	-2589.02	39.776	41.776	7.94297	0	0.446529	0.446529	0	0.750426	586.535	2.24349	0.313646
607	-2561.42	-2559.42	-2587.99	-2591.26	29.8468	31.8468	3.26899	0	0.453411	0.453411	0	0.716543	634.134	2.03595	0.29254
608	-2548.03	-2546.03	-2576.71	-2578.31	30.2777	32.2777	1.60595	0	0.445851	0.445851	0	0.706626	631.597	2.13192	0.304562
609	-2556.37	-2554.37	-2586.14	-2592.46	36.0908	38.0908	6.31937	0	0.450543	0.450543	0	0.740882	601.895	2.15756	0.304584
610	-2555.91	-2553.91	-2585.71	-2590.91	35.005	37.005	5.20048	0	0.450284	0.450284	0	0.735564	606.876	2.1644	0.305321
611	-2554.57	-2552.57	-2584.97	-2592.39	37.8212	39.8212	7.42067	0	0.449528	0.449528	0	0.746907	594.401	2.18012	0.306951
612	-2568.09	-2566.09	-2594.65	-2599.3	31.2134	33.2134	4.65001	0	0.457227	0.457227	0	0.729149	626.26	2.02731	0.290023
613	-2578.46	-2576.46	-2601.78	-2603.32	24.8566	26.8566	1.54054	0	0.463225	0.463225	0	0.651628	800	1.89202	0.274455
614	-2523.73	-2521.73	-2562.13	-2572.43	48.7047	50.7047	10.3	0	0.432444	0.432444	0	0.762907	556.941	2.51955	0.341551
615	-2561.59	-2559.59	-2590.59	-2598.63	37.0416	39.0416	8.0456	0	0.453511	0.453511	0	0.75004	597.712	2.1171	0.29969
616	-2552.74	-2550.74	-2584.77	-2593.13	40.3897	42.3897	8.35942	0	0.448496	0.448496	0	0.756386	584.184	2.24323	0.312695
617	-2550.52	-2548.52	-2582.85	-2590.92	40.3944	42.3944	8.0705	0	0.447249	0.447249	0	0.754303	584.166	2.25827	0.314511
618	-2565.12	-2563.12	-2592.68	-2596.3	31.1767	33.1767	3.62138	0	0.455526	0.455526	0	0.726255	626.474	2.07178	0.294848
619	-2556.39	-2554.39	-2584.97	-2591.14	34.746	36.746	6.16391	0	0.450558	0.450558	0	0.734836	608.1	2.10641	0.300087
620	-2560.05	-2558.05	-2587.5	-2589.44	29.3902	31.3902	1.93989	0	0.452634	0.452634	0	0.713119	636.886	2.07771	0.296715
621	-2557.02	-2555.02	-2585.43	-2588.66	31.6367	33.6367	3.2311	0	0.450914	0.450914	0	0.721062	623.936	2.11498	0.300784
622	-2567.42	-2565.42	-2592.75	-2592.44	25.3245	27.3245	0	0.308901	0.456843	0.456843	0	0.64278	800	1.98782	0.286576
623	-2556.11	-2554.11	-2584.56	-2587.86	31.7493	33.7493	3.30047	0	0.450398	0.450398	0	0.720764	623.32	2.11663	0.301157
624	-2571.14	-2569.14	-2596.02	-2596.93	25.7873	27.7873	0.904362	0	0.458983	0.458983	0	0.646417	800	1.96166	0.283111
625	-2557.71	-2555.71	-2584.39	-2586.9	29.1904	31.1904	2.51423	0	0.451305	0.451305	0	0.710066	638.104	2.03391	0.293245
626	-2556.91	-2554.91	-2587.74	-2596.1	39.1914	41.1914	8.36655	0	0.450852	0.450852	0	0.755138	588.824	2.19212	0.307353
627	-2571	-2569	-2596.73	-2597.78	26.779	28.779	1.05535	0	0.458905	0.458905	0	0.647112	800	1.99528	0.286325
628	-2562.77	-2560.77	-2591	-2595.81	33.0439	35.0439	4.81978	0	0.454183	0.454183	0	0.732882	616.497	2.09692	0.297676
629	-2563.14	-2561.14	-2591.44	-2597.18	34.0412	36.0412	5.73513	0	0.454392	0.454392	0	0.737847	611.5	2.09649	0.297523
630	-2572.6	-2570.6	-2597.42	-2597.91	25.3049	27.3049	0.490855	0	0.459826	0.459826	0	0.647212	800	1.96077	0.282671
631	-2564.21	-2562.21	-2589.31	-2594.4	30.1833	32.1833	5.08378	0	0.455006	0.455006	0	0.720679	632.154	1.94438	0.283027
632	-2547.53	-2545.53	-2579.12	-2582.49	34.96	36.96	3.36872	0	0.445568	0.445568	0	0.727652	607.093	2.25007	0.314721
633	-2545.68	-2543.68	-2580.73	-2594.38	48.6926	50.6926	13.6455	0	0.444537	0.444537	0	0.784193	556.974	2.35191	0.32315
634	-2575.81	-2573.81	-2600.22	-2601.62	25.8046	27.8046	1.39118	0	0.461684	0.461684	0	0.650234	800	1.94036	0.279879
635	-2561.13	-2559.13	-2589.81	-2596.34	35.2063	37.2063	6.52767	0	0.45325	0.45325	0	0.741323	605.938	2.11073	0.299282
636	-2578.76	-2576.76	-2602.08	-2602.1	23.3322	25.3322	0.0124289	0	0.463401	0.463401	0	0.650628	800	1.90054	0.275275
637	-2561.43	-2559.43	-2590.41	-2596.61	35.1798	37.1798	6.20086	0	0.453417	0.453417	0	0.741477	606.06	2.1229	0.300281
638	-2552.88	-2550.88	-2584.9	-2593.44	40.565	42.565	8.54457	0	0.448573	0.448573	0	0.757272	583.523	2.24231	0.312582
639	-2558.71	-2556.71	-2589.69	-2600.03	41.3248	43.3248	10.3414	0	0.451871	0.451871	0	0.766129	580.706	2.19007	0.306676
640	-2561.74	-2559.74	-2591.15	-2599.18	37.4347	39.4347	8.02536	0	0.453596	0.453596	0	0.75194	596.034	2.13333	0.301073
641	-2549.52	-2547.52	-2580.96	-2586.92	37.3982	39.3982	5.95379	0	0.446684	0.446684	0	0.740323	596.185	2.23286	0.312726
642	-2558.15	-2556.15	-2586.36	-2588.07	29.923	31.923	1.70541	0	0.451551	0.451551	0	0.713966	633.686	2.11231	0.300297
643	-2565.46	-2563.46	-2591.64	-2593.54	28.0809	30.0809	1.89729	0	0.455717	0.455717	0	0.71158	645.122	2.02275	0.290329
644	-2566.16	-2564.16	-2593.37	-2596.95	30.7922	32.7922	3.57504	0	0.456118	0.456118	0	0.725364	628.637	2.05842	0.293383
645	-2564.17	-2562.17	-2591.42	-2594.94	30.7702	32.7702	3.52291	0	0.454983	0.454983	0	0.723456	628.76	2.06147	0.294167
646	-2557.82	-2555.82	-2588.77	-2597.91	40.0918	42.0918	9.13941	0	0.451367	0.451367	0	0.759935	585.318	2.19319	0.30719
647	-2552.72	-2550.72	-2584.73	-2593.07	40.3525	42.3525	8.34855	0	0.448485	0.448485	0	0.756207	584.326	2.24257	0.312648
648	-2569.1	-2567.1	-2595.85	-2601.1	31.9998	33.9998	5.24511	0	0.457806	0.457806	0	0.733807	621.967	2.03218	0.290202
649	-2568.07	-2566.07	-2594.32	-2594.31	26.2551	28.2551	0	0.0143625	0.457214	0.457214	0	0.644292	800	2.02297	0.289679
650	-2564.83	-2562.83	-2592.28	-2594.79	29.9594	31.9594	2.50872	0	0.455361	0.455361	0	0.720165	633.469	2.07139	0.294909
651	-2554.28	-2552.28	-2585.76	-2594.35	40.0709	42.0709	8.58994	0	0.449362	0.449362	0	0.756468	585.398	2.21928	0.310306
652	-2555.81	-2553.81	-2585.79	-2589.89	34.0779	36.0779	4.09761	0	0.45023	0.45023	0	0.731253	611.323	2.17494	0.30627
653	-2546.59	-2544.59	-2577.99	-2582.71	36.1172	38.1172	4.72325	0	0.445046	0.445046	0	0.731959	601.777	2.23358	0.313536
654	-2559.15	-2557.15	-2587.01	-2590.11	30.9547	32.9547	3.09148	0	0.452122	0.452122	0	0.71978	627.716	2.09232	0.298236
655	-2579.8	-2577.8	-2603.25	-2604.14	24.3496	26.3496	0.890294	0	0.464001	0.464001	0	0.652304	800	1.90158	0.275091
656	-2556.43	-2554.43	-2585.45	-2589.2	32.7723	34.7723	3.75021	0	0.450577	0.450577	0	0.725812	617.893	2.13603	0.302754
657	-2553.27	-2551.27	-2583.65	-2589.59	36.32	38.32	5.94142	0	0.448793	0.448793	0	0.73903	600.871	2.18639	0.307856
658	-2557.25	-2555.25	-2586.04	-2588.57	31.3221	33.3221	2.52608	0	0.451043	0.451043	0	0.71979	625.666	2.13366	0.302384
659	-2541.61	-2539.61	-2575.55	-2582.78	41.1772	43.1772	7.23805	0	0.442266	0.442266	0	0.749219	581.248	2.33232	0.32278
660	-2546.27	-2544.27	-2578.94	-2585.76	39.4835	41.4835	6.81664	0	0.444866	0.444866	0	0.746371	587.675	2.27904	0.317318
661	-2578.37	-2576.37	-2602.27	-2603.5	25.1315	27.1315	1.22838	0	0.463168	0.463168	0	0.651773	800	1.91831	0.277086
662	-2558.15	-2556.15	-2587.56	-2591.34	33.1895	35.1895	3.77984	0	0.451555	0.451555	0	0.729319	615.751	2.15147	0.303662
663	-2538.6	-2536.6	-2574.98	-2585.57	46.9763	48.9763	10.5882	0	0.440596	0.440596	0	0.770331	561.987	2.42182	0.330435
664	-2547.59	-2545.59	-2580.28	-2586.89	39.3063	41.3063	6.61387	0	0.445602	0.445602	0	0.746841	588.37	2.28177	0.317221
665	-2561.08	-2559.08	-2589.26	-2592.11	31.0335	33.0335	2.85322	0	0.453218	0.453218	0	0.721898	627.273	2.1033	0.298718
666	-2568.8	-2566.8	-2593.67	-2592.69	24.8719	26.8719	0	0.983851	0.457634	0.457634	0	0.642981	800	1.97172	0.284722
667	-2575.65	-2573.65	-2599.57	-2600.29	24.6333	26.6333	0.715316	0	0.461593	0.461593	0	0.64915	800	1.92316	0.278266
668	-2554.55	-2552.55	-2586.57	-2597.28	42.7318	44.7318	10.7109	0	0.449518	0.449518	0	0.76815	575.692	2.23324	0.311353
669	-2556.16	-2554.16	-2584.89	-2589.17	33.0124	35.0124	4.27935	0	0.450427	0.450427	0	0.726681	616.655	2.12091	0.301476
670	-2566.54	-2564.54	-2593.6	-2598.33	31.7957	33.7957	4.73058	0	0.456336	0.456336	0	0.730487	623.066	2.04785	0.292298
671	-2543.9	-2541.9	-2577.5	-2587.27	43.3668	45.3668	9.76887	0	0.443544	0.443544	0	0.760598	573.513	2.30827	0.320222
672	-2544.94	-2542.94	-2577.78	-2584.04	39.0993	41.0993	6.26515	0	0.444124	0.444124	0	0.743465	589.197	2.28892	0.318473
673	-2546.58	-2544.58	-2579.91	-2587.24	40.6581	42.6581	7.33377	0	0.445039	0.445039	0	0.751708	583.171	2.30386	0.319237
674	-2569.23	-2567.23	-2594.98	-2594.39	25.7408	27.7408	0	0.589155	0.457886	0.457886	0	0.644356	800	2.00416	0.28765
675	-2523.3	-2521.3	-2563.82	-2580.46	57.1599	59.1599	16.637	0	0.43221	0.43221	0	0.794929	535.764	2.58183	0.346001
676	-2550.67	-2548.67	-2581.06	-2587.15	36.4737	38.4737	6.0873	0	0.447333	0.447333	0	0.737307	600.19	2.18838	0.308686
677	-2557.26	-2555.26	-2587.15	-2592.49	35.2293	37.2293	5.34503	0	0.451051	0.451051	0	0.737832	605.828	2.16556	0.305069
678	-2547.34	-2545.34	-2579.1	-2588.61	41.2737	43.2737	9.50685	0	0.44546	0.44546	0	0.755041	580.894	2.22755	0.312718
679	-2558.29	-2556.29	-2588.45	-2595.41	37.1255	39.1255	6.96343	0	0.451632	0.451632	0	0.747308	597.351	2.16993	0.305144
680	-2552.92	-2550.92	-2584.64	-2593.67	40.7543	42.7543	9.02725	0	0.448594	0.448594	0	0.758123	582.813	2.2295	0.311503
681	-2571.14	-2569.14	-2593.83	-2591.37	22.685	24.685	0	2.45124	0.458983	0.458983	0	0.641922	800	1.89089	0.276329
682	-2571.8	-2569.8	-2597.5	-2598.77	26.9701	28.9701	1.26869	0	0.459363	0.459363	0	0.647914	800	1.99242	0.285846
683	-2539.6	-2537.6	-2572.92	-2580.92	41.3134	43.3134	7.99582	0	0.441154	0.441154	0	0.74791	580.748	2.30351	0.320958
684	-2546.24	-2544.24	-2578.71	-2587.41	41.1713	43.1713	8.70091	0	0.444849	0.444849	0	0.753573	581.268	2.26506	0.316147
685	-2558.52	-2556.52	-2588.4	-2596.02	37.4983	39.4983	7.62313	0	0.451764	0.451764	0	0.74919	595.758	2.15611	0.303883
686	-2588.16	-2586.16	-2609.17	-2611.57	23.4054	25.4054	2.39327	0	0.468903	0.468903	0	0.707769	679.821	1.79963	0.262611
687	-2550.03	-2548.03	-2579.8	-2583.12	33.0885	35.0885	3.31932	0	0.446971	0.446971	0	0.721455	616.264	2.16907	0.307234
688	-2555.59	-2553.59	-2587.08	-2596.76	41.1767	43.1767	9.68634	0	0.450101	0.450101	0	0.762497	581.245	2.21548	0.309634
689	-2567.01	-2565.01	-2594.13	-2598.79	31.7768	33.7768	4.66067	0	0.456609	0.456609	0	0.730835	623.17	2.05002	0.292377
690	-2568.38	-2566.38	-2593.97	-2598.16	29.7824	31.7824	4.18601	0	0.457392	0.457392	0	0.722519	634.523	1.98858	0.286345
691	-2564.17	-2562.17	-2591.73	-2596.37	32.2028	34.2028	4.64049	0	0.45498	0.45498	0	0.730235	620.882	2.07078	0.294989
692	-2573.98	-2571.98	-2599.42	-2602.39	28.4152	30.4152	2.97164	0	0.460622	0.460622	0	0.650871	800	1.97437	0.283547
693	-2546.12	-2544.12	-2578.28	-2586.4	40.2799	42.2799	8.11662	0	0.44478	0.44478	0	0.749649	584.601	2.25179	0.315083
694	-2554.47	-2552.47	-2583.53	-2588.99	34.5191	36.5191	5.46577	0	0.449472	0.449472	0	0.732033	609.185	2.13225	0.302883
695	-2544.05	-2542.05	-2575.01	-2577.52	33.4696	35.4696	2.50232	0	0.443623	0.443623	0	0.717778	614.335	2.23107	0.314058
696	-2573.73	-2571.73	-2598.62	-2599.7	25.9706	27.9706	1.08508	0	0.460481	0.460481	0	0.648676	800	1.96078	0.282371
697	-2562.75	-2560.75	-2592.68	-2604.43	41.6727	43.6727	11.7432	0	0.454174	0.454174	0	0.771541	579.442	2.1421	0.301507
698	-2558.61	-2556.61	-2587.46	-2593.22	34.6148	36.6148	5.7698	0	0.451815	0.451815	0	0.736283	608.728	2.11804	0.300563
699	-2558.62	-2556.62	-2588.4	-2594.67	36.0491	38.0491	6.26793	0	0.451821	0.451821	0	0.742796	602.082	2.15702	0.303965
700	-2570.66	-2568.66	-2596.15	-2596.37	25.71	27.71	0.221298	0	0.458705	0.458705	0	0.645962	800	1.98937	0.285879
701	-2556.35	-2554.35	-2584.84	-2588.94	32.5966	34.5966	4.10823	0	0.450532	0.450532	0	0.724926	618.806	2.11263	0.30071
702	-2556.93	-2554.93	-2588	-2599.11	42.1794	44.1794	11.112	0	0.450862	0.450862	0	0.768087	577.63	2.19401	0.30746
703	-2558.8	-2556.8	-2586.24	-2588.32	29.5249	31.5249	2.08203	0	0.45192	0.45192	0	0.712642	636.066	2.07764	0.297026
704	-2548.12	-2546.12	-2581.61	-2591.97	43.8512	45.8512	10.3601	0	0.445902	0.445902	0	0.766671	571.881	2.29938	0.31842
705	-2564.2	-2562.2	-2589.79	-2591.94	27.732	29.732	2.14312	0	0.455001	0.455001	0	0.708743	647.413	1.99337	0.287872
706	-2568.59	-2566.59	-2595.49	-2602.15	33.5593	35.5593	6.66059	0	0.457518	0.457518	0	0.740677	613.889	2.03363	0.290434
707	-2561.08	-2559.08	-2589.24	-2593.29	32.2127	34.2127	4.04853	0	0.453219	0.453219	0	0.727454	620.831	2.09633	0.298059
708	-2555.42	-2553.42	-2585.11	-2589.39	33.9724	35.9724	4.27829	0	0.450005	0.450005	0	0.730408	611.838	2.16155	0.30521
709	-2561.77	-2559.77	-2590.13	-2594.27	32.5025	34.5025	4.13963	0	0.453612	0.453612	0	0.729441	619.299	2.1049	0.298651
710	-2551	-2549	-2581.6	-2585.17	34.1685	36.1685	3.56335	0	0.447514	0.447514	0	0.727258	610.877	2.20477	0.31004
711	-2549.07	-2547.07	-2581.9	-2589.3	40.2342	42.2342	7.40234	0	0.44643	0.44643	0	0.752235	584.773	2.28164	0.316804
712	-2571.78	-2569.78	-2597.81	-2600.13	28.3503	30.3503	2.32141	0	0.459355	0.459355	0	0.649027	800	2.00021	0.286545
713	-2570.02	-2568.02	-2595.57	-2596.26	26.2383	28.2383	0.686537	0	0.458336	0.458336	0	0.645871	800	1.98993	0.28608
714	-2562.41	-2560.41	-2588.76	-2590.3	27.8905	29.8905	1.5341	0	0.453975	0.453975	0	0.707924	646.368	2.0345	0.292206
715	-2528.5	-2526.5	-2566.39	-2575.99	47.4913	49.4913	9.59661	0	0.435041	0.435041	0	0.762673	560.453	2.4979	0.338762
716	-2537.85	-2535.85	-2572.4	-2579.76	41.9124	43.9124	7.361	0	0.440185	0.440185	0	0.748782	578.58	2.35916	0.325851
717	-2558.73	-2556.73	-2588.88	-2595.84	37.1036	39.1036	6.96009	0	0.451885	0.451885	0	0.74763	597.445	2.16797	0.304857
718	-2565.83	-2563.83	-2592.61	-2595.24	29.4054	31.4054	2.62314	0	0.455933	0.455933	0	0.718391	636.79	2.04352	0.292123
719	-2554.9	-2552.9	-2584.42	-2588.96	34.0589	36.0589	4.53547	0	0.449712	0.449712	0	0.730327	611.414	2.1557	0.304841
720	-2553.66	-2551.66	-2586.13	-2599.47	45.8084	47.8084	13.3426	0	0.449015	0.449015	0	0.780216	565.561	2.2445	0.312468
721	-2552.9	-2550.9	-2584.77	-2592.68	39.7856	41.7856	7.90722	0	0.448583	0.448583	0	0.75392	586.497	2.23859	0.312282
722	-2557.84	-2555.84	-2586.28	-2590.47	32.6325	34.6325	4.19224	0	0.451379	0.451379	0	0.726455	618.619	2.10909	0.300012
723	-2549.2	-2547.2	-2580.77	-2589.56	40.3545	42.3545	8.79258	0	0.446507	0.446507	0	0.752881	584.318	2.22078	0.311693
724	-2555.13	-2553.13	-2584.7	-2590.66	35.5275	37.5275	5.96396	0	0.449845	0.449845	0	0.737203	604.452	2.1503	0.304272
725	-2565.58	-2563.58	-2592.78	-2596.88	31.2976	33.2976	4.0975	0	0.455791	0.455791	0	0.727253	625.799	2.05613	0.293308
726	-2557.57	-2555.57	-2586.03	-2590.63	33.0587	35.0587	4.60235	0	0.451226	0.451226	0	0.728183	616.417	2.10306	0.299505
727	-2552.43	-2550.43	-2583.6	-2590.32	37.8932	39.8932	6.72007	0	0.44832	0.44832	0	0.745217	594.1	2.21315	0.310295
728	-2547.21	-2545.21	-2580.46	-2588.01	40.8018	42.8018	7.55359	0	0.44539	0.44539	0	0.75291	582.636	2.2978	0.318574
729	-2554.8	-2552.8	-2585.27	-2590.62	35.8204	37.8204	5.35773	0	0.44966	0.44966	0	0.738216	603.116	2.18876	0.307666
730	-2558.69	-2556.69	-2588.51	-2595	36.3099	38.3099	6.491	0	0.451858	0.451858	0	0.74403	600.917	2.15781	0.304013
731	-2548.39	-2546.39	-2579.68	-2584.46	36.0608	38.0608	4.77577	0	0.446054	0.446054	0	0.733367	602.027	2.23087	0.312869
732	-2547.89	-2545.89	-2581.16	-2587.93	40.0394	42.0394	6.77034	0	0.445773	0.445773	0	0.750289	585.519	2.30157	0.318724
733	-2556.68	-2554.68	-2583.83	-2584.86	28.174	30.174	1.02799	0	0.450722	0.450722	0	0.704233	644.518	2.06631	0.296539
734	-2565.1	-2563.1	-2591.19	-2594.91	29.8078	31.8078	3.71706	0	0.455515	0.455515	0	0.71968	634.367	2.01383	0.289559
735	-2548.22	-2546.22	-2580.57	-2586.94	38.7223	40.7223	6.36682	0	0.445953	0.445953	0	0.744899	590.699	2.26816	0.315954
736	-2569.53	-2567.53	-2595.22	-2596.34	26.805	28.805	1.11641	0	0.458057	0.458057	0	0.645938	800	1.99374	0.286549
737	-2566.09	-2564.09	-2593.46	-2598.54	32.4496	34.4496	5.07664	0	0.45608	0.45608	0	0.733162	619.577	2.05982	0.293496
738	-2567.78	-2565.78	-2594.68	-2600.36	32.5826	34.5826	5.68298	0	0.457049	0.457049	0	0.735343	618.883	2.03759	0.291026
739	-2563.39	-2561.39	-2590.14	-2590.89	27.4981	29.4981	0.745411	0	0.454536	0.454536	0	0.706863	648.973	2.05202	0.293571
740	-2576.04	-2574.04	-2598.22	-2596.58	22.1762	24.1762	0	1.6413	0.46182	0.46182	0	0.646134	800	1.86422	0.272393
741	-2562.09	-2560.09	-2589.64	-2592.07	29.9853	31.9853	2.43098	0	0.453794	0.453794	0	0.717813	633.313	2.08005	0.296404
742	-2569.38	-2567.38	-2595.67	-2596.26	26.8852	28.8852	0.587597	0	0.457968	0.457968	0	0.645877	800	2.02022	0.289068
743	-2549.69	-2547.69	-2582.64	-2593.49	43.7948	45.7948	10.8456	0	0.446781	0.446781	0	0.767948	572.069	2.27244	0.315811
744	-2557.42	-2555.42	-2586.8	-2591.95	34.5337	36.5337	5.1592	0	0.45114	0.45114	0	0.734816	609.115	2.14447	0.303204
745	-2542.82	-2540.82	-2575.49	-2582.2	39.3813	41.3813	6.71466	0	0.44294	0.44294	0	0.742702	588.075	2.27893	0.318174
746	-2558.5	-2556.5	-2587.98	-2592.85	34.3537	36.3537	4.8715	0	0.451752	0.451752	0	0.73499	609.982	2.14986	0.303407
747	-2555.33	-2553.33	-2586.66	-2594.59	39.255	41.255	7.92711	0	0.449959	0.449959	0	0.75392	588.573	2.21474	0.309671
748	-2564.69	-2562.69	-2592.04	-2594.88	30.185	32.185	2.833	0	0.455279	0.455279	0	0.721122	632.14	2.06741	0.294586
749	-2566.12	-2564.12	-2592.81	-2596.65	30.5247	32.5247	3.83308	0	0.456098	0.456098	0	0.724052	630.167	2.0369	0.291426
750	-2549.02	-2547.02	-2582.08	-2591.46	42.4396	44.4396	9.3759	0	0.446402	0.446402	0	0.761591	576.713	2.28546	0.317092
751	-2564.94	-2562.94	-2592.61	-2598.1	33.1587	35.1587	5.49216	0	0.455422	0.455422	0	0.73542	615.908	2.07008	0.294702
752	-2556.99	-2554.99	-2587.7	-2597.66	40.6694	42.6694	9.96161	0	0.450895	0.450895	0	0.761648	583.128	2.18075	0.306326
753	-2552.65	-2550.65	-2584.58	-2592.56	39.9067	41.9067	7.98147	0	0.448445	0.448445	0	0.754215	586.025	2.24088	0.312536
754	-2552.61	-2550.61	-2583.73	-2590.24	37.626	39.626	6.5093	0	0.448422	0.448422	0	0.744211	595.219	2.21485	0.310417
755	-2568.27	-2566.27	-2594.97	-2600.1	31.8302	33.8302	5.1306	0	0.457331	0.457331	0	0.732242	622.882	2.03077	0.290284
756	-2534.76	-2532.76	-2571.5	-2581.43	46.6671	48.6671	9.92527	0	0.438479	0.438479	0	0.76538	562.922	2.44018	0.332815
757	-2565.83	-2563.83	-2594.35	-2603.85	38.0213	40.0213	9.49966	0	0.455931	0.455931	0	0.758442	593.568	2.09124	0.296294
758	-2559.12	-2557.12	-2588.45	-2594.68	35.5561	37.5561	6.22946	0	0.452106	0.452106	0	0.74104	604.319	2.13845	0.302228
759	-2547.53	-2545.53	-2579.27	-2583.61	36.0816	38.0816	4.33836	0	0.445567	0.445567	0	0.732657	601.938	2.25051	0.314721
760	-2561.87	-2559.87	-2591.22	-2598.45	36.5775	38.5775	7.22608	0	0.453671	0.453671	0	0.748221	599.734	2.13321	0.301043
761	-2572.78	-2570.78	-2598.16	-2598.93	26.145	28.145	0.765905	0	0.459932	0.459932	0	0.648043	800	1.98101	0.284533
762	-2551.68	-2549.68	-2582.39	-2589.46	37.7812	39.7812	7.07745	0	0.447899	0.447899	0	0.744024	594.568	2.18793	0.308313
763	-2573.66	-2571.66	-2598.41	-2599.48	25.8226	27.8226	1.07252	0	0.460439	0.460439	0	0.648495	800	1.95508	0.281842
764	-2544.97	-2542.97	-2576.63	-2579.98	35.0089	37.0089	3.34859	0	0.444137	0.444137	0	0.725535	606.865	2.25477	0.315761
765	-2535.67	-2533.67	-2572.81	-2584.53	48.8635	50.8635	11.7154	0	0.438978	0.438978	0	0.775068	556.49	2.45142	0.333403
766	-2560.5	-2558.5	-2589.14	-2593.35	32.8456	34.8456	4.20529	0	0.452891	0.452891	0	0.729881	617.513	2.11705	0.300047
767	-2568.89	-2566.89	-2596.05	-2603.29	34.3935	36.3935	7.23509	0	0.45769	0.45769	0	0.744835	609.789	2.04163	0.291077
768	-2561.94	-2559.94	-2589.17	-2592.38	30.4433	32.4433	3.21125	0	0.453706	0.453706	0	0.719866	630.636	2.06403	0.29498
769	-2554.99	-2552.99	-2583.01	-2586.44	31.4531	33.4531	3.42585	0	0.449762	0.449762	0	0.718369	624.933	2.09438	0.299436
770	-2562.16	-2560.16	-2589.82	-2592.92	30.7558	32.7558	3.09443	0	0.453835	0.453835	0	0.721566	628.837	2.08004	0.296358
771	-2567.44	-2565.44	-2593.3	-2592.55	25.8536	27.8536	0	0.749333	0.456856	0.456856	0	0.642869	800	2.0118	0.28883
772	-2547.78	-2545.78	-2578.68	-2586.45	38.6768	40.6768	7.77737	0	0.445707	0.445707	0	0.744289	590.884	2.20403	0.310706
773	-2540.76	-2538.76	-2575.48	-2583.66	42.9003	44.9003	8.17814	0	0.441796	0.441796	0	0.755661	575.107	2.36196	0.325316
774	-2576.81	-2574.81	-2598.91	-2598.26	22.0942	24.0942	0	0.650293	0.462266	0.462266	0	0.647496	800	1.85434	0.271161
775	-2571.66	-2569.66	-2597.52	-2598.97	27.3052	29.3052	1.44223	0	0.459284	0.459284	0	0.648074	800	1.998	0.286397
776	-2553.41	-2551.41	-2584.31	-2590.32	36.9161	38.9161	6.0114	0	0.448871	0.448871	0	0.741811	598.255	2.20696	0.309558
777	-2567.9	-2565.9	-2594.91	-2600.59	32.6892	34.6892	5.68047	0	0.457119	0.457119	0	0.735961	618.323	2.04257	0.291456
778	-2560.42	-2558.42	-2590.64	-2600.93	40.5113	42.5113	10.283	0	0.45284	0.45284	0	0.764243	583.725	2.16028	0.303705
779	-2540.75	-2538.75	-2572.3	-2577.68	36.9218	38.9218	5.37866	0	0.441792	0.441792	0	0.730137	598.23	2.22936	0.314586
780	-2551.26	-2549.26	-2584.89	-2598.35	47.0945	49.0945	13.4579	0	0.447659	0.447659	0	0.783166	561.632	2.29101	0.316871
781	-2565.87	-2563.87	-2591.7	-2592.67	26.8004	28.8004	0.96565	0	0.455954	0.455954	0	0.705591	653.744	2.01404	0.289452
782	-2559.18	-2557.18	-2589.64	-2598.2	39.0144	41.0144	8.55778	0	0.452141	0.452141	0	0.75652	589.528	2.17407	0.305226
783	-2576.76	-2574.76	-2598.71	-2596.52	21.9434	23.9434	0	2.18926	0.462238	0.462238	0	0.646084	800	1.85513	0.271296
784	-2563.72	-2561.72	-2591.13	-2594.18	30.4529	32.4529	3.04299	0	0.454727	0.454727	0	0.721531	630.581	2.06888	0.294956
785	-2560.87	-2558.87	-2588.41	-2590.21	29.3368	31.3368	1.80054	0	0.453101	0.453101	0	0.713598	637.207	2.08091	0.296795
786	-2558.23	-2556.23	-2587.93	-2592.91	34.6809	36.6809	4.98302	0	0.451598	0.451598	0	0.736233	608.412	2.15816	0.304191
787	-2559.51	-2557.51	-2588.72	-2592.55	33.0426	35.0426	3.8286	0	0.452323	0.452323	0	0.72988	616.501	2.14127	0.302425
788	-2566.89	-2564.89	-2593.51	-2597.36	30.4642	32.4642	3.84901	0	0.456541	0.456541	0	0.724465	630.515	2.03331	0.2909
789	-2563.65	-2561.65	-2590.8	-2593.9	30.2463	32.2463	3.10241	0	0.454687	0.454687	0	0.720479	631.78	2.05859	0.294044
790	-2555.69	-2553.69	-2585.76	-2593.09	37.3962	39.3962	7.33382	0	0.450162	0.450162	0	0.746079	596.191	2.16659	0.305512
791	-2553.99	-2551.99	-2584.52	-2590.37	36.3776	38.3776	5.84858	0	0.449202	0.449202	0	0.739959	600.616	2.1882	0.307802
792	-2553	-2551	-2581.67	-2584.88	31.8809	33.8809	3.21495	0	0.448643	0.448643	0	0.718569	622.606	2.11942	0.302145
793	-2557.14	-2555.14	-2586.79	-2594.81	37.6653	39.6653	8.01884	0	0.450981	0.450981	0	0.74863	595.055	2.14008	0.302797
794	-2555.19	-2553.19	-2585.08	-2591.56	36.3747	38.3747	6.4868	0	0.449878	0.449878	0	0.74106	600.629	2.15899	0.304981
795	-2567.05	-2565.05	-2594.6	-2600.65	33.5997	35.5997	6.0464	0	0.456632	0.456632	0	0.739432	613.683	2.06275	0.293493
796	-2546.69	-2544.69	-2580.29	-2590.59	43.9028	45.9028	10.3031	0	0.445099	0.445099	0	0.765506	571.71	2.30595	0.319322
797	-2565.06	-2563.06	-2593.09	-2599.67	34.607	36.607	6.57659	0	0.45549	0.45549	0	0.742239	608.764	2.08129	0.295658
798	-2556.05	-2554.05	-2583.54	-2589.03	32.9801	34.9801	5.48446	0	0.450362	0.450362	0	0.726426	616.821	2.06263	0.296255
799	-2572.86	-2570.86	-2597.8	-2597.99	25.1297	27.1297	0.192626	0	0.459977	0.459977	0	0.647282	800	1.96741	0.283249
800	-2552.59	-2550.59	-2582.24	-2585.91	33.3245	35.3245	3.66799	0	0.448409	0.448409	0	0.724855	615.071	2.16879	0.306595
801	-2562.98	-2560.98	-2590.64	-2594.14	31.1539	33.1539	3.49772	0	0.454304	0.454304	0	0.7242	626.599	2.07857	0.296012
802	-2573.94	-2571.94	-2598.62	-2599.56	25.6223	27.6223	0.938465	0	0.460599	0.460599	0	0.648558	800	1.95322	0.281599
803	-2569.54	-2567.54	-2595.68	-2597.49	27.9465	29.9465	1.81344	0	0.458064	0.458064	0	0.646875	800	2.00874	0.28793
804	-2542.43	-2540.43	-2575.78	-2580.58	38.1452	40.1452	4.79429	0	0.442725	0.442725	0	0.73701	593.054	2.32024	0.321685
805	-2570.23	-2568.23	-2595.31	-2595.35	25.1187	27.1187	0.0314197	0	0.458457	0.458457	0	0.645133	800	1.97421	0.284561
806	-2557.35	-2555.35	-2584.36	-2589.74	32.3903	34.3903	5.38198	0	0.4511	0.4511	0	0.72488	619.889	2.03188	0.293053
807	-2559.35	-2557.35	-2587.62	-2590.72	31.3708	33.3708	3.09947	0	0.452235	0.452235	0	0.721925	625.393	2.1083	0.299602
808	-2560.86	-2558.86	-2591.08	-2601.6	40.7393	42.7393	10.513	0	0.453092	0.453092	0	0.765655	582.875	2.15886	0.303463
809	-2551.36	-2549.36	-2583.63	-2591.7	40.3485	42.3485	8.07137	0	0.447716	0.447716	0	0.754893	584.34	2.2552	0.314043
810	-2550.65	-2548.65	-2583.56	-2594.78	44.1267	46.1267	11.2103	0	0.447318	0.447318	0	0.770262	570.965	2.27167	0.315512
811	-2556.24	-2554.24	-2586.34	-2593.59	37.3567	39.3567	7.25352	0	0.450469	0.450469	0	0.746413	596.361	2.16878	0.305568
812	-2547.29	-2545.29	-2581.37	-2590.77	43.4795	45.4795	9.40018	0	0.445436	0.445436	0	0.764314	573.13	2.32458	0.320657
813	-2558.23	-2556.23	-2588.2	-2594.35	36.1173	38.1173	6.14937	0	0.451602	0.451602	0	0.742742	601.776	2.16512	0.304763
814	-2547.25	-2545.25	-2579.44	-2582.88	35.631	37.631	3.44808	0	0.445415	0.445415	0	0.730404	603.977	2.27339	0.316698
815	-2546.04	-2544.04	-2576.91	-2579.61	33.5684	35.5684	2.70514	0	0.444737	0.444737	0	0.720029	613.841	2.22022	0.31261
816	-2542.96	-2540.96	-2579.48	-2595.46	52.4993	54.4993	15.9846	0	0.44302	0.44302	0	0.796679	546.777	2.40274	0.327731
817	-2575.25	-2573.25	-2599.23	-2599.29	24.0391	26.0391	0.0657059	0	0.461362	0.461362	0	0.648341	800	1.92846	0.278901
818	-2556.53	-2554.53	-2585.61	-2588.18	31.6555	33.6555	2.57603	0	0.450634	0.450634	0	0.720703	623.83	2.14337	0.303399
819	-2567.14	-2565.14	-2595.18	-2602.77	35.6246	37.6246	7.58757	0	0.456685	0.456685	0	0.748856	604.007	2.07616	0.294642
820	-2566.89	-2564.89	-2594.42	-2599.67	32.7796	34.7796	5.2472	0	0.456538	0.456538	0	0.735449	617.855	2.06394	0.293654
821	-2578.44	-2576.44	-2601.12	-2600	22.6854	24.6854	0	1.12406	0.46321	0.46321	0	0.648915	800	1.88142	0.273498
822	-2564.45	-2562.45	-2592.44	-2598.8	34.346	36.346	6.36211	0	0.455143	0.455143	0	0.740473	610.017	2.08147	0.29584
823	-2552.04	-2550.04	-2584.53	-2595.13	43.0889	45.0889	10.5965	0	0.448101	0.448101	0	0.76724	574.46	2.25544	0.313839
824	-2553.64	-2551.64	-2584.04	-2589.64	35.9964	37.9964	5.59398	0	0.449003	0.449003	0	0.737926	602.319	2.18721	0.307832
825	-2561.39	-2559.39	-2589.94	-2595.73	34.3395	36.3395	5.7972	0	0.453397	0.453397	0	0.737606	610.044	2.10863	0.299054
826	-2571.82	-2569.82	-2597.9	-2600.38	28.5542	30.5542	2.47366	0	0.459376	0.459376	0	0.649223	800	2.00156	0.286658
827	-2549.88	-2547.88	-2581.63	-2587.58	37.701	39.701	5.95054	0	0.446887	0.446887	0	0.741991	594.905	2.24448	0.313594
828	-2551.27	-2549.27	-2583.09	-2590.24	38.9743	40.9743	7.15238	0	0.447666	0.447666	0	0.748859	589.689	2.24107	0.312925
829	-2552.78	-2550.78	-2583.37	-2589.2	36.4215	38.4215	5.82581	0	0.448516	0.448516	0	0.739027	600.42	2.19602	0.308802
830	-2547.57	-2545.57	-2578.1	-2581.19	33.6187	35.6187	3.08753	0	0.445593	0.445593	0	0.721643	613.589	2.2045	0.310892
831	-2541.33	-2539.33	-2575.71	-2582.78	41.4425	43.4425	7.06228	0	0.442114	0.442114	0	0.750082	580.277	2.35346	0.324539
832	-2585.71	-2583.71	-2606.99	-2606.65	21.2795	23.2795	0	0.33852	0.467464	0.467464	0	0.654364	800	1.81773	0.265154
833	-2561.12	-2559.12	-2589.27	-2592.68	31.551	33.551	3.40507	0	0.453244	0.453244	0	0.724384	624.405	2.09953	0.298358
834	-2576.35	-2574.35	-2599.03	-2597.68	22.6792	24.6792	0	1.34772	0.461995	0.461995	0	0.647026	800	1.88344	0.274238
835	-2574.07	-2572.07	-2598.33	-2597.87	24.2636	26.2636	0	0.466724	0.460675	0.460675	0	0.647179	800	1.94231	0.280554
836	-2563.97	-2561.97	-2591.35	-2594.77	30.8004	32.8004	3.41326	0	0.454866	0.454866	0	0.723412	628.591	2.06729	0.294747
837	-2573.17	-2571.17	-2598.11	-2599.69	26.5278	28.5278	1.5815	0	0.460153	0.460153	0	0.648667	800	1.96181	0.282602
838	-2540.99	-2538.99	-2575.53	-2583.18	42.1903	44.1903	7.65321	0	0.441923	0.441923	0	0.752905	577.592	2.35657	0.324849
839	-2553.15	-2551.15	-2582.75	-2586.65	33.4999	35.4999	3.89732	0	0.448726	0.448726	0	0.726173	614.183	2.16203	0.305845
840	-2559.54	-2557.54	-2585.69	-2590.39	30.8545	32.8545	4.69583	0	0.45234	0.45234	0	0.719652	628.283	1.98621	0.288181
841	-2571.71	-2569.71	-2597.55	-2598.62	26.9044	28.9044	1.07002	0	0.459314	0.459314	0	0.647791	800	1.99753	0.286345
842	-2541.67	-2539.67	-2576	-2580.55	38.8822	40.8822	4.554	0	0.442302	0.442302	0	0.739488	590.057	2.35816	0.324865
843	-2544.86	-2542.86	-2576.99	-2580.1	35.237	37.237	3.10819	0	0.444078	0.444078	0	0.726459	605.795	2.27736	0.31766
844	-2556.69	-2554.69	-2584.66	-2586.78	30.0949	32.0949	2.11809	0	0.450724	0.450724	0	0.713478	632.667	2.09948	0.299508
845	-2548.26	-2546.26	-2579.91	-2587.3	39.0421	41.0421	7.3881	0	0.445976	0.445976	0	0.746325	589.418	2.23332	0.313031
846	-2563.37	-2561.37	-2592.34	-2600.53	37.1585	39.1585	8.19075	0	0.454523	0.454523	0	0.752242	597.209	2.1148	0.299035
847	-2549.75	-2547.75	-2581.62	-2587.83	38.0717	40.0717	6.20848	0	0.446816	0.446816	0	0.743497	593.363	2.24629	0.313759
848	-2544.88	-2542.88	-2577.48	-2582.2	37.313	39.313	4.71926	0	0.444091	0.444091	0	0.735652	596.548	2.28722	0.318399
849	-2552.2	-2550.2	-2583.07	-2589.4	37.2002	39.2002	6.32905	0	0.448193	0.448193	0	0.741949	597.03	2.2051	0.309701
850	-2562.99	-2560.99	-2590.62	-2596.41	33.4257	35.4257	5.79227	0	0.454306	0.454306	0	0.734857	614.558	2.06647	0.294852
851	-2550.86	-2548.86	-2582.13	-2587.6	36.7395	38.7395	5.46463	0	0.447435	0.447435	0	0.738654	599.024	2.22531	0.311757
852	-2552.3	-2550.3	-2580.85	-2584.53	32.2283	34.2283	3.6752	0	0.448247	0.448247	0	0.719546	620.746	2.11007	0.301466
853	-2560.76	-2558.76	-2589.47	-2597.06	36.297	38.297	7.58445	0	0.453036	0.453036	0	0.745914	600.972	2.10829	0.299138
854	-2556.41	-2554.41	-2585.84	-2589.31	32.8964	34.8964	3.4741	0	0.45057	0.45057	0	0.726376	617.25	2.15523	0.304443
855	-2559.28	-2557.28	-2589.15	-2596.58	37.2943	39.2943	7.42855	0	0.452197	0.452197	0	0.748997	596.628	2.15443	0.303539
856	-2566.99	-2564.99	-2594.09	-2597.98	30.9868	32.9868	3.88614	0	0.456596	0.456596	0	0.727055	627.537	2.05121	0.292503
857	-2552.3	-2550.3	-2584.34	-2592.86	40.5673	42.5673	8.52712	0	0.448245	0.448245	0	0.756728	583.513	2.24431	0.312901
858	-2561.86	-2559.86	-2590.35	-2594.99	33.1361	35.1361	4.64428	0	0.453662	0.453662	0	0.732474	616.023	2.10864	0.29895
859	-2566.33	-2564.33	-2593.14	-2596.39	30.0597	32.0597	3.24433	0	0.456217	0.456217	0	0.722005	632.874	2.04339	0.291978
860	-2561.73	-2559.73	-2589.23	-2592.24	30.5089	32.5089	3.01056	0	0.453592	0.453592	0	0.719998	630.258	2.07416	0.29594
861	-2560.75	-2558.75	-2590.34	-2597.98	37.233	39.233	7.6464	0	0.453032	0.453032	0	0.750105	596.89	2.14266	0.302147
862	-2561.23	-2559.23	-2589.27	-2593.71	32.4787	34.4787	4.4433	0	0.453305	0.453305	0	0.728836	619.424	2.09034	0.297483
863	-2544.98	-2542.98	-2576.26	-2578.62	33.6339	35.6339	2.35729	0	0.444146	0.444146	0	0.719369	613.513	2.24292	0.314802
864	-2550.74	-2548.74	-2582.67	-2591.32	40.5745	42.5745	8.6481	0	0.447371	0.447371	0	0.755284	583.487	2.24196	0.31311
865	-2570.83	-2568.83	-2597.02	-2599.52	28.6885	30.6885	2.49556	0	0.458805	0.458805	0	0.648526	800	2.00553	0.287273
866	-2547.32	-2545.32	-2580.41	-2587.87	40.5512	42.5512	7.45708	0	0.44545	0.44545	0	0.75194	583.575	2.29397	0.318253
867	-2559.5	-2557.5	-2589.17	-2595.43	35.9301	37.9301	6.26308	0	0.45232	0.45232	0	0.743079	602.619	2.15136	0.30325
868	-2560.01	-2558.01	-2590.32	-2599.85	39.8477	41.8477	9.53041	0	0.452607	0.452607	0	0.760958	586.254	2.16582	0.304297
869	-2564.12	-2562.12	-2591.54	-2595.3	31.1864	33.1864	3.76165	0	0.45495	0.45495	0	0.725381	626.421	2.06811	0.294779
870	-2561.6	-2559.6	-2590.1	-2595.07	33.477	35.477	4.979	0	0.453514	0.453514	0	0.733815	614.299	2.10837	0.298988
871	-2565.06	-2563.06	-2591.56	-2593.79	28.7247	30.7247	2.23088	0	0.455492	0.455492	0	0.714386	641	2.03596	0.291649
872	-2547.55	-2545.55	-2580.43	-2589.32	41.7692	43.7692	8.89774	0	0.445582	0.445582	0	0.757356	579.095	2.27959	0.316994
873	-2551.02	-2549.02	-2582.23	-2586.88	35.8538	37.8538	4.6425	0	0.447529	0.447529	0	0.734867	602.964	2.2271	0.311892
874	-2570.69	-2568.69	-2596.14	-2596.99	26.3047	28.3047	0.848594	0	0.458722	0.458722	0	0.646469	800	1.98677	0.285619
875	-2564.47	-2562.47	-2592.05	-2597.44	32.9638	34.9638	5.3877	0	0.455156	0.455156	0	0.73408	616.91	2.06732	0.294575
876	-2548.94	-2546.94	-2580.76	-2586.23	37.289	39.289	5.46832	0	0.446361	0.446361	0	0.739306	596.65	2.2499	0.314293
877	-2554.48	-2552.48	-2584.1	-2589.59	35.1172	37.1172	5.4937	0	0.449475	0.449475	0	0.734749	606.35	2.15571	0.304923
878	-2547.88	-2545.88	-2581.87	-2592.44	44.5571	46.5571	10.5701	0	0.445764	0.445764	0	0.769379	569.553	2.31684	0.319867
879	-2575.74	-2573.74	-2600.26	-2602.11	26.3782	28.3782	1.85765	0	0.461641	0.461641	0	0.650642	800	1.94207	0.280047
880	-2562.31	-2560.31	-2589.54	-2590.88	28.5721	30.5721	1.3434	0	0.45392	0.45392	0	0.711175	641.965	2.07006	0.29547
881	-2568.94	-2566.94	-2594.34	-2593.22	25.4026	27.4026	0	1.11829	0.457715	0.457715	0	0.643415	800	1.99459	0.286854
882	-2572.3	-2570.3	-2598.16	-2600.28	27.979	29.979	2.12158	0	0.459651	0.459651	0	0.649143	800	1.99473	0.285912
883	-2563.48	-2561.48	-2591.9	-2597.49	34.009	36.009	5.58811	0	0.454587	0.454587	0	0.738015	611.659	2.10115	0.297852
884	-2556.4	-2554.4	-2586.51	-2592.31	35.909	37.909	5.79816	0	0.450564	0.450564	0	0.740099	602.714	2.17358	0.305965
885	-2575.18	-2573.18	-2599.02	-2599.47	24.2897	26.2897	0.450861	0	0.461316	0.461316	0	0.648481	800	1.92105	0.278187
886	-2559.23	-2557.23	-2587.24	-2592.66	33.4326	35.4326	5.41989	0	0.452167	0.452167	0	0.73143	614.522	2.08838	0.297803
887	-2573.28	-2571.28	-2599.43	-2603.03	29.7532	31.7532	3.60263	0	0.460216	0.460216	0	0.651391	800	1.99832	0.285952
888	-2556.36	-2554.36	-2587.75	-2597.21	40.8428	42.8428	9.4566	0	0.450542	0.450542	0	0.7618	582.482	2.21079	0.309042
889	-2554.54	-2552.54	-2583.72	-2587.1	32.5572	34.5572	3.38595	0	0.449513	0.449513	0	0.723101	619.017	2.1448	0.304007
890	-2559.34	-2557.34	-2589.39	-2596.63	37.2883	39.2883	7.24657	0	0.452232	0.452232	0	0.749028	596.652	2.16276	0.304249
891	-2549.36	-2547.36	-2582.65	-2592.79	43.4216	45.4216	10.1324	0	0.446597	0.446597	0	0.766064	573.327	2.29014	0.317356
892	-2571.19	-2569.19	-2595.95	-2596.58	25.3869	27.3869	0.63177	0	0.459012	0.459012	0	0.646132	800	1.95803	0.28276
893	-2545.95	-2543.95	-2577	-2580.54	34.593	36.593	3.54457	0	0.444686	0.444686	0	0.724571	608.831	2.22347	0.312879
894	-2553.46	-2551.46	-2586.1	-2596.81	43.3465	45.3465	10.7022	0	0.448901	0.448901	0	0.769699	573.581	2.25771	0.313646
895	-2568.68	-2566.68	-2595.1	-2599.78	31.0976	33.0976	4.67834	0	0.457566	0.457566	0	0.72913	626.914	2.02042	0.289232
896	-2544.11	-2542.11	-2577.03	-2584.05	39.933	41.933	7.01318	0	0.443662	0.443662	0	0.746281	585.928	2.29172	0.318903
897	-2565.07	-2563.07	-2591.65	-2593.12	28.0464	30.0464	1.46739	0	0.455496	0.455496	0	0.711064	645.347	2.04084	0.292103
898	-2555.4	-2553.4	-2585.15	-2588.73	33.3326	35.3326	3.57698	0	0.449995	0.449995	0	0.727456	615.027	2.16931	0.305914
899	-2560.56	-2558.56	-2587.91	-2591.57	31.0092	33.0092	3.66308	0	0.452924	0.452924	0	0.721313	627.411	2.05964	0.294871
900	-2553.67	-2551.67	-2582.96	-2586.42	32.7554	34.7554	3.4593	0	0.449017	0.449017	0	0.72322	617.98	2.152	0.304865
901	-2567.61	-2565.61	-2594.29	-2597.55	29.9473	31.9473	3.25993	0	0.45695	0.45695	0	0.722621	633.538	2.03733	0.291097
902	-2536.74	-2534.74	-2571.91	-2580.56	43.8192	45.8192	8.65342	0	0.439571	0.439571	0	0.755654	571.987	2.38351	0.328025
903	-2567.12	-2565.12	-2594.09	-2598.92	31.803	33.803	4.83269	0	0.456669	0.456669	0	0.731055	623.028	2.04195	0.291601
904	-2551.56	-2549.56	-2580.55	-2582.79	31.2293	33.2293	2.24255	0	0.447831	0.447831	0	0.714232	626.179	2.14491	0.304811
905	-2543.04	-2541.04	-2578.4	-2590.34	47.2974	49.2974	11.9417	0	0.443063	0.443063	0	0.77595	561.027	2.37197	0.32543
906	-2543.11	-2541.11	-2576.86	-2582.37	39.2566	41.2566	5.50285	0	0.443102	0.443102	0	0.742438	588.566	2.33116	0.322351
907	-2571.68	-2569.68	-2597.24	-2598.57	26.8941	28.8941	1.33006	0	0.459293	0.459293	0	0.647753	800	1.98729	0.285395
908	-2542.82	-2540.82	-2576.8	-2587.96	45.1364	47.1364	11.1551	0	0.442941	0.442941	0	0.766902	567.681	2.31949	0.321365
909	-2530.34	-2528.34	-2570.55	-2585.61	55.2666	57.2666	15.0609	0	0.43605	0.43605	0	0.794793	540.062	2.56397	0.34293
910	-2568.61	-2566.61	-2595.2	-2600.86	32.2454	34.2454	5.65906	0	0.457529	0.457529	0	0.734526	620.656	2.02501	0.28966
911	-2555.11	-2553.11	-2586.41	-2593.44	38.3282	40.3282	7.03111	0	0.449832	0.449832	0	0.749647	592.302	2.21591	0.309841
912	-2557.45	-2555.45	-2587.06	-2593.78	36.3303	38.3303	6.72661	0	0.451159	0.451159	0	0.742971	600.826	2.14813	0.303478
913	-2577.58	-2575.58	-2600.77	-2600.67	23.1918	25.1918	0	0.100689	0.462709	0.462709	0	0.649459	800	1.89665	0.275197
914	-2561.8	-2559.8	-2589.67	-2594.15	32.3553	34.3553	4.48905	0	0.453629	0.453629	0	0.72878	620.074	2.0869	0.297055
915	-2557.19	-2555.19	-2586.22	-2592.99	35.8057	37.8057	6.7767	0	0.451007	0.451007	0	0.740362	603.183	2.12231	0.301276
916	-2560.28	-2558.28	-2590.12	-2597.2	36.9201	38.9201	7.07996	0	0.452765	0.452765	0	0.748266	598.237	2.15381	0.303237
917	-2562.51	-2560.51	-2591.6	-2599.75	37.241	39.241	8.14384	0	0.454032	0.454032	0	0.751797	596.857	2.12065	0.299769
918	-2555.22	-2553.22	-2585.12	-2589.39	34.1648	36.1648	4.26649	0	0.449897	0.449897	0	0.731112	610.898	2.17117	0.306093
919	-2556.27	-2554.27	-2587.04	-2594.16	37.8939	39.8939	7.1287	0	0.450489	0.450489	0	0.748821	594.099	2.19439	0.307736
920	-2557.83	-2555.83	-2587.06	-2592.4	34.5698	36.5698	5.33818	0	0.451373	0.451373	0	0.73536	608.942	2.13965	0.302688
921	-2541.66	-2539.66	-2574.27	-2580.51	38.8564	40.8564	6.24368	0	0.442294	0.442294	0	0.739364	590.16	2.27918	0.318501
922	-2555.44	-2553.44	-2585.26	-2588.23	32.7913	34.7913	2.96992	0	0.450019	0.450019	0	0.725002	617.794	2.17255	0.306184
923	-2560.71	-2558.71	-2589.15	-2593.85	33.1337	35.1337	4.69868	0	0.453011	0.453011	0	0.731411	616.035	2.10701	0.299097
924	-2543.6	-2541.6	-2577.19	-2582.79	39.1893	41.1893	5.59216	0	0.443373	0.443373	0	0.742605	588.832	2.32389	0.321645
925	-2559.16	-2557.16	-2588.93	-2595.17	36.0143	38.0143	6.24066	0	0.452126	0.452126	0	0.743141	602.239	2.15606	0.303744
926	-2569.3	-2567.3	-2594.18	-2593.74	24.8869	26.8869	0	0.445862	0.457921	0.457921	0	0.643831	800	1.96904	0.284321
927	-2546.95	-2544.95	-2578.54	-2585.37	38.4176	40.4176	6.822	0	0.445244	0.445244	0	0.74239	591.936	2.23405	0.313439
928	-2551.23	-2549.23	-2584.72	-2598.5	47.2674	49.2674	13.7723	0	0.447645	0.447645	0	0.78385	561.116	2.28529	0.316414
929	-2558.48	-2556.48	-2587.1	-2592.64	34.161	36.161	5.54693	0	0.451743	0.451743	0	0.734094	610.917	2.10919	0.299818
930	-2560.83	-2558.83	-2590.55	-2598.08	37.2449	39.2449	7.52809	0	0.453077	0.453077	0	0.750232	596.843	2.14779	0.302572
931	-2568.56	-2566.56	-2595.11	-2599.97	31.4173	33.4173	4.86561	0	0.457495	0.457495	0	0.730543	625.137	2.02589	0.289769
932	-2553.95	-2551.95	-2584	-2588.15	34.2054	36.2054	4.1574	0	0.449176	0.449176	0	0.730123	610.701	2.17781	0.306984
933	-2553.88	-2551.88	-2585.09	-2593.02	39.1381	41.1381	7.93278	0	0.449138	0.449138	0	0.752036	589.033	2.21132	0.309758
934	-2552.69	-2550.69	-2584.54	-2593.69	41.0028	43.0028	9.15414	0	0.448467	0.448467	0	0.758976	581.89	2.23472	0.311996
935	-2548.33	-2546.33	-2580.87	-2588.61	40.2827	42.2827	7.74607	0	0.446017	0.446017	0	0.751746	584.592	2.26969	0.316015
936	-2544.08	-2542.08	-2575.81	-2578.24	34.1602	36.1602	2.43816	0	0.443645	0.443645	0	0.720929	610.92	2.26095	0.316513
937	-2559.31	-2557.31	-2589.32	-2599.25	39.9394	41.9394	9.93145	0	0.452214	0.452214	0	0.760694	585.903	2.15411	0.303466
938	-2564.5	-2562.5	-2592.33	-2597.91	33.4042	35.4042	5.57657	0	0.455171	0.455171	0	0.736159	614.664	2.07804	0.295537
939	-2580.16	-2578.16	-2603.54	-2605.53	25.3699	27.3699	1.98653	0	0.464214	0.464214	0	0.65344	800	1.89457	0.274281
940	-2562.1	-2560.1	-2589.05	-2593.4	31.2954	33.2954	4.34984	0	0.4538	0.4538	0	0.724068	625.809	2.04239	0.292907
941	-2554.64	-2552.64	-2583.48	-2585.88	31.244	33.244	2.40909	0	0.449567	0.449567	0	0.717072	626.096	2.13552	0.303202
942	-2567.29	-2565.29	-2593.66	-2595.37	28.0778	30.0778	1.70271	0	0.456768	0.456768	0	0.713205	645.142	2.03	0.290536
943	-2552.62	-2550.62	-2584.07	-2594.28	41.6636	43.6636	10.2112	0	0.448425	0.448425	0	0.761739	579.472	2.20987	0.309883
944	-2560.19	-2558.19	-2587.68	-2591.46	31.27	33.27	3.77864	0	0.452714	0.452714	0	0.722213	625.953	2.06981	0.29591
945	-2577.69	-2575.69	-2601.06	-2601.45	23.7568	25.7568	0.390295	0	0.462777	0.462777	0	0.650098	800	1.90195	0.27568
946	-2576.06	-2574.06	-2600.59	-2601.49	25.4319	27.4319	0.900185	0	0.461826	0.461826	0	0.65013	800	1.94559	0.280326
947	-2563.89	-2561.89	-2593.15	-2603.65	39.7618	41.7618	10.5035	0	0.454821	0.454821	0	0.7643	586.589	2.11904	0.299231
948	-2555.49	-2553.49	-2585.39	-2589.62	34.1215	36.1215	4.22655	0	0.45005	0.45005	0	0.731161	611.108	2.17122	0.30603
949	-2567.49	-2565.49	-2594.24	-2598.17	30.676	32.676	3.93004	0	0.456885	0.456885	0	0.726023	629.303	2.03755	0.291132
950	-2572.54	-2570.54	-2598.21	-2599.95	27.4071	29.4071	1.74298	0	0.459794	0.459794	0	0.648877	800	1.98775	0.285199
951	-2562.1	-2560.1	-2590.58	-2595.12	33.0187	35.0187	4.53686	0	0.453801	0.453801	0	0.732152	616.623	2.10793	0.298825
952	-2543.71	-2541.71	-2575.83	-2582.85	39.1318	41.1318	7.01849	0	0.443439	0.443439	0	0.742467	589.059	2.24666	0.315243
953	-2545.91	-2543.91	-2578.74	-2588.82	42.9155	44.9155	10.0831	0	0.444663	0.444663	0	0.760628	575.053	2.26837	0.316432
954	-2546.57	-2544.57	-2580.42	-2590.35	43.7718	45.7718	9.92254	0	0.445034	0.445034	0	0.764848	572.146	2.31483	0.320056
955	-2568.05	-2566.05	-2594.11	-2598.19	30.142	32.142	4.0893	0	0.457206	0.457206	0	0.72397	632.387	2.00891	0.28834
956	-2542.43	-2540.43	-2576.85	-2585.98	43.5432	45.5432	9.1206	0	0.442725	0.442725	0	0.759928	572.915	2.34317	0.323378
957	-2567.22	-2565.22	-2593.4	-2597.68	30.4522	32.4522	4.27724	0	0.45673	0.45673	0	0.724706	630.586	2.01191	0.288815
958	-2549.3	-2547.3	-2581.37	-2588.99	39.6871	41.6871	7.62	0	0.446563	0.446563	0	0.750099	586.88	2.25092	0.314232
959	-2560.84	-2558.84	-2590.51	-2598.22	37.3771	39.3771	7.70856	0	0.453081	0.453081	0	0.750834	596.273	2.14542	0.302362
960	-2563.7	-2561.7	-2591.7	-2595.93	32.2279	34.2279	4.23295	0	0.454715	0.454715	0	0.729929	620.747	2.08876	0.296722
961	-2565.87	-2563.87	-2592.79	-2596.67	30.8008	32.8008	3.88348	0	0.455953	0.455953	0	0.725141	628.591	2.04654	0.292375
962	-2571.64	-2569.64	-2597.12	-2597.79	26.1471	28.1471	0.674324	0	0.459274	0.459274	0	0.647118	800	1.98637	0.285334
963	-2556.91	-2554.91	-2587.47	-2594.22	37.3121	39.3121	6.74656	0	0.45085	0.45085	0	0.746845	596.552	2.18716	0.306967
964	-2551.85	-2549.85	-2581.84	-2585.13	33.2795	35.2795	3.29267	0	0.447995	0.447995	0	0.723981	615.294	2.18269	0.307972
965	-2552.83	-2550.83	-2583.42	-2590.55	37.7167	39.7167	7.12722	0	0.448547	0.448547	0	0.744815	594.84	2.18991	0.308234
966	-2537.67	-2535.67	-2573.17	-2580.03	42.3533	44.3533	6.85523	0	0.440086	0.440086	0	0.750456	577.016	2.40144	0.329203
967	-2551.12	-2549.12	-2583.03	-2589.03	37.9115	39.9115	6.00893	0	0.447585	0.447585	0	0.744075	594.024	2.24806	0.313563
968	-2554.66	-2552.66	-2585.29	-2593.02	38.361	40.361	7.72594	0	0.449576	0.449576	0	0.749365	592.167	2.18721	0.307519
969	-2550.26	-2548.26	-2582	-2588.3	38.0408	40.0408	6.30099	0	0.447099	0.447099	0	0.743834	593.487	2.24125	0.313215
970	-2556.95	-2554.95	-2583.78	-2583.98	27.0375	29.0375	0.200964	0	0.450872	0.450872	0	0.698899	652.102	2.05962	0.295903
971	-2561.34	-2559.34	-2590.53	-2596.26	34.9269	36.9269	5.73727	0	0.453366	0.453366	0	0.740237	607.25	2.1322	0.301123
972	-2559.2	-2557.2	-2588.71	-2595.34	36.1405	38.1405	6.63222	0	0.452152	0.452152	0	0.743752	601.672	2.14525	0.302796
973	-2563	-2561	-2591.94	-2599.14	36.143	38.143	7.20295	0	0.454312	0.454312	0	0.747316	601.662	2.11701	0.299343
974	-2560.83	-2558.83	-2589.16	-2592.11	31.2835	33.2835	2.9534	0	0.453076	0.453076	0	0.722855	625.875	2.10926	0.299308
975	-2561.67	-2559.67	-2588.72	-2591.76	30.0894	32.0894	3.03941	0	0.453553	0.453553	0	0.717932	632.699	2.05712	0.294424
976	-2566.52	-2564.52	-2593.54	-2596.79	30.2705	32.2705	3.25188	0	0.456329	0.456329	0	0.723197	631.638	2.05085	0.292605
977	-2566.29	-2564.29	-2593.44	-2598.95	32.6551	34.6551	5.50222	0	0.456196	0.456196	0	0.734314	618.501	2.04942	0.29249
978	-2543.18	-2541.18	-2577.81	-2587.83	44.6478	46.6478	10.0266	0	0.443144	0.443144	0	0.765233	569.255	2.34942	0.323672
979	-2545.91	-2543.91	-2579.89	-2590.2	44.2828	46.2828	10.3114	0	0.444666	0.444666	0	0.766345	570.451	2.31959	0.3206
980	-2554.65	-2552.65	-2583.52	-2588.57	33.9235	35.9235	5.05243	0	0.449573	0.449573	0	0.729483	612.079	2.12278	0.301996
981	-2550.68	-2548.68	-2583.59	-2591.93	41.2579	43.2579	8.34841	0	0.447334	0.447334	0	0.758151	580.951	2.27837	0.316094
982	-2559.88	-2557.88	-2589.53	-2596.78	36.8993	38.8993	7.24995	0	0.452534	0.452534	0	0.747792	598.324	2.1473	0.302783
983	-2560.02	-2558.02	-2589.19	-2594.54	34.5229	36.5229	5.34849	0	0.452615	0.452615	0	0.737167	609.169	2.13495	0.301715
984	-2562.37	-2560.37	-2590.74	-2594.4	32.0215	34.0215	3.65704	0	0.453956	0.453956	0	0.72774	621.85	2.10572	0.298577
985	-2575.05	-2573.05	-2598.33	-2596.89	23.28	25.28	0	1.43456	0.461243	0.461243	0	0.64639	800	1.90755	0.27695
986	-2569.35	-2567.35	-2596.93	-2604.86	35.5121	37.5121	7.92856	0	0.45795	0.45795	0	0.750415	604.523	2.05524	0.292182
987	-2568.31	-2566.31	-2594.13	-2593.48	25.8282	27.8282	0	0.657814	0.457352	0.457352	0	0.643621	800	2.00817	0.28826
988	-2562.77	-2560.77	-2592.39	-2603.52	40.7436	42.7436	11.1327	0	0.454185	0.454185	0	0.767524	582.854	2.13188	0.300628
989	-2565.36	-2563.36	-2592.28	-2596.73	31.3684	33.3684	4.44814	0	0.455662	0.455662	0	0.727384	625.407	2.04461	0.292313
990	-2559.95	-2557.95	-2588.76	-2592.86	32.9105	34.9105	4.10272	0	0.452577	0.452577	0	0.729672	617.183	2.12361	0.300761
991	-2558.67	-2556.67	-2587.6	-2591.32	32.6557	34.6557	3.72544	0	0.451848	0.451848	0	0.727318	618.498	2.13201	0.301839
992	-2558.77	-2556.77	-2587.71	-2593.2	34.4302	36.4302	5.48703	0	0.451906	0.451906	0	0.735589	609.614	2.1264	0.301285
993	-2537.89	-2535.89	-2570.91	-2581.38	43.4849	45.4849	10.4707	0	0.440207	0.440207	0	0.755365	573.112	2.24983	0.316758
994	-2556.14	-2554.14	-2585.64	-2589.59	33.4469	35.4469	3.94743	0	0.450415	0.450415	0	0.728661	614.454	2.15608	0.304571
995	-2558.65	-2556.65	-2589.18	-2598.59	39.933	41.933	9.40798	0	0.45184	0.45184	0	0.760036	585.928	2.17587	0.305507
996	-2552.71	-2550.71	-2583.44	-2589.5	36.7916	38.7916	6.06769	0	0.44848	0.44848	0	0.740611	598.796	2.1964	0.30882
997	-2556.91	-2554.91	-2585.78	-2588.3	31.3909	33.3909	2.52396	0	0.450853	0.450853	0	0.719813	625.282	2.1354	0.302612
998	-2566.84	-2564.84	-2593.39	-2598.16	31.3191	33.3191	4.77377	0	0.456512	0.456512	0	0.728507	625.679	2.02651	0.290262
999	-2557.22	-2555.22	-2587.46	-2593.25	36.0245	38.0245	5.78308	0	0.451028	0.451028	0	0.741383	602.192	2.17726	0.306064
1000	-2555.31	-2553.31	-2584.56	-2589.94	34.6333	36.6333	5.3854	0	0.449945	0.449945	0	0.733322	608.639	2.14054	0.303399
average	-2558.4	-2556.4	-2587.5	-2592.54	34.1817	36.1817	5.08415	0.0461017	0.451732	0.451732	0	0.724224	635.748	2.13227	0.301563
stdev	9.88042	9.88042	7.10027	6.05898	5.8968	5.8968	3.15024	0.245431	0.00560302	0.00560302	0	0.0367176	73.5659	0.121895	0.0130241
TREEPAR	AIC values				Delta AIC				Model parameters in TreePar
#sim	YULE	BD	YULE2r	BD2r	yule	bd	yule2	bd2	PB	BD		birthdeath2					yule2r
									r	r	a	r1	r2	a2	a1	st	r1	r2	st
1	879.647	881.647	853.075	855.699	26.572	28.5721	0	2.62443	0.451269	0.451366	3.10495e-07	0.688478	0.0100335	0.611789	0.107929	1.0798	0.311687	0.551582	1.0798
2	894.328	896.328	856.911	859.739	37.4171	39.4172	0	2.82773	0.44302	0.44293	2.90351e-07	231.541	0.315022	0.726853	-51.1523	0.0280423	0.281889	0.557262	1.0798
3	892.454	894.454	859.941	863.161	32.512	34.512	0	3.21989	0.444065	0.44409	1.09041e-09	0.442819	1.49798e-07	0.617588	0.187753	1.32251	0.311341	0.570402	1.32251
4	866.951	868.951	844.589	847.952	22.3627	24.3627	0	3.36382	0.458525	0.45858	3.0227e-07	0.59577	2.95609e-07	0.620293	0.150496	1.1607	0.357593	0.587408	1.56522
5	862.777	864.777	842.84	846.143	19.9367	21.9368	0	3.30299	0.460936	0.460926	2.09054e-07	0.580146	7.16597e-07	0.598988	0.150254	0.998893	0.360829	0.578378	1.48432
6	880.01	882.011	858.031	862.035	21.979	23.979	0	4.00315	0.451063	0.450948	2.02948e-07	0.00102183	3.49146e-06	0.604055	0.367474	1.96975	0.367669	0.603984	1.96975
7	877.805	879.805	845.994	847.238	31.8104	33.8104	0	1.24418	0.452315	0.452393	2.28274e-07	0.918475	2.22e-07	0.647236	0.0281369	1.0798	0.300718	0.561702	1.0798
8	867.967	869.967	842.686	846.688	25.2809	27.281	0	4.00126	0.45794	0.457914	7.57917e-07	2.05936e-06	8.70819e-07	0.626462	0.3699	1.96975	0.36941	0.627828	1.96975
9	868.954	870.954	849.066	844.28	24.6737	21.8878	4.7859	0	0.457372	0.457305	3.1126e-07	8.93934	0.00916555	0.627419	-1.71189	0.270755	0.19815	0.493313	0.270755
10	869.396	871.396	845.877	848.721	23.5188	25.519	0	2.84387	0.457118	0.456779	7.55534e-08	5.04138	0.0333223	0.639742	-1.33555	0.351659	0.364561	0.606221	1.80794
11	894.066	896.066	862.255	863.354	31.8118	33.8119	0	1.09968	0.443166	0.443122	4.58864e-08	1.2705	0.0125554	0.665916	-0.0985034	1.0798	0.345725	0.622258	1.96975
12	865.242	867.269	843.348	847.082	21.8948	23.9217	0	3.7342	0.45951	0.455733	5.68413e-08	0.0511731	1.95265e-07	0.554156	0.30826	1.0798	0.329069	0.553029	1.0798
13	886.184	888.184	859.439	863.446	26.745	28.745	0	4.00702	0.447577	0.447562	9.97272e-08	3.01689e-06	0.000600822	0.606354	0.353843	1.88884	0.353656	0.607321	1.88884
14	873.245	875.245	845.08	847.73	28.1656	30.1656	0	2.64984	0.454913	0.454788	1.0024e-07	0.670291	3.34855e-07	0.621336	0.113685	1.0798	0.311431	0.559583	1.0798
15	881.737	883.737	846.966	850.521	34.7711	36.7711	0	3.55451	0.450085	0.45004	3.15e-07	0.630839	3.29229e-07	0.630518	0.123245	1.1607	0.31313	0.58417	1.32251
16	880.81	882.822	852.903	855.792	27.9067	29.9195	0	2.88898	0.45061	0.453153	8.36877e-08	0.677218	0.00649565	0.623218	0.113892	1.1607	0.307394	0.552543	1.0798
17	876.796	878.796	845.449	846.403	31.3468	33.3468	0	0.954291	0.452888	0.45287	1.37665e-07	404.48	0.0823072	0.7209	-38.241	0.0280423	0.301939	0.5615	1.0798
18	864.579	866.611	846.221	849.755	18.358	20.3905	0	3.53409	0.459894	0.455733	5.68413e-08	0.422998	0.0298321	0.576937	0.210759	1.0798	0.33994	0.547214	1.0798
19	870.322	872.322	847.463	841.343	28.9796	24.8595	6.12009	0	0.456587	0.456576	1.3378e-07	25.2501	0.0195409	0.720253	-7.79836	0.108947	0.325649	0.552351	1.0798
20	876.927	878.927	852.68	856.563	24.2462	26.2463	0	3.88314	0.452814	0.452964	2.17773e-07	0.0455683	1.91789e-07	0.589421	0.334923	1.56522	0.348378	0.583203	1.56522
21	881.736	883.736	852.438	856.44	29.2973	31.2974	0	4.00187	0.450086	0.450093	1.53225e-07	0.000406292	1.02568e-06	0.613173	0.349228	1.80794	0.349304	0.613348	1.80794
22	900.262	902.265	865.17	866.287	35.092	37.0957	0	1.11734	0.439715	0.438377	6.7732e-08	454.802	0.149449	0.716894	-43.0123	0.0280423	0.330981	0.61056	1.80794
23	882.052	884.052	850.69	851.732	31.3622	33.3625	0	1.04284	0.449907	0.450264	7.62514e-07	0.991866	0.0121652	0.648571	0.00284231	1.0798	0.299954	0.557841	1.0798
24	856.476	858.476	836.822	840.831	19.6538	21.6538	0	4.00873	0.464599	0.464545	1.1215e-07	0.0929696	2.46721e-08	0.494479	0.144286	0.189851	0.383729	0.615622	1.96975
25	889.93	891.93	862.003	865.852	27.9266	29.9267	0	3.84852	0.445476	0.445441	3.52611e-07	1.13715	0.0794378	0.611991	-0.0488916	0.998893	0.346963	0.601545	1.80794
26	877.206	879.206	852.642	851.903	25.3028	26.5641	0.738731	0	0.452655	0.452706	4.21047e-08	9.25727	0.00510045	0.643664	-1.99723	0.270755	0.3348	0.56698	1.32251
27	899.201	901.201	854.518	853.708	45.4929	46.6827	0.810294	0	0.440301	0.440342	6.46605e-07	1.3004	0.0035402	0.680179	-0.0962643	1.0798	0.266686	0.56346	1.0798
28	883.921	885.921	853.493	856.475	30.4282	32.4282	0	2.98177	0.448851	0.4489	1.45388e-07	1.07578	6.72672e-09	0.631794	-0.0257833	0.998893	0.301487	0.555149	1.0798
29	871.79	873.79	842.961	846.652	28.8293	30.8294	0	3.69093	0.455745	0.455738	8.77e-07	0.0830767	2.5e-08	0.566757	0.287933	1.0798	0.310958	0.562187	1.0798
30	891.174	893.174	861.94	864.765	29.2341	31.2341	0	2.82533	0.44478	0.444757	7.22e-07	2.65676	1.32e-07	0.638804	-0.541843	0.594372	0.293796	0.542047	0.998893
31	879.674	881.674	841.24	838.582	41.0913	40.4335	2.65781	0	0.451254	0.451352	1.44e-07	72.6376	0.00112672	0.735435	-8.84886	0.108947	0.288153	0.571927	1.0798
32	876.289	878.289	851.63	855.414	24.6593	26.6593	0	3.78335	0.453176	0.453138	2.18675e-07	0.0520124	9.2073e-08	0.553231	0.304968	1.0798	0.359455	0.604438	1.80794
33	878.076	880.076	848.275	847.517	30.5587	31.8006	0.758131	0	0.452161	0.452206	4.04228e-07	50.1078	0.383949	0.68402	-11.7282	0.108947	0.322715	0.576198	1.32251
34	889.077	891.077	862.874	865.748	26.2035	28.2035	0	2.87407	0.445953	0.44589	7.22885e-08	0.853945	1.30618e-07	0.63854	0.052771	1.0798	0.338728	0.578374	1.56522
35	879.672	881.672	851.381	853.978	28.291	30.291	0	2.59681	0.451255	0.451295	2.22619e-07	0.746779	7.63169e-08	0.611453	0.0847032	0.998893	0.301308	0.549253	0.998893
36	902.006	904.006	874.247	876.499	27.7584	29.7585	0	2.25161	0.438753	0.438796	1.46938e-06	0.638641	5.10273e-07	0.624453	0.128376	1.32251	0.315601	0.553423	1.32251
37	877.286	879.286	839.488	843.483	37.7982	39.7983	0	3.9956	0.452609	0.452687	2.08235e-07	0.00111233	2.4551e-07	0.571937	0.288863	1.0798	0.289114	0.57148	1.0798
38	873.064	875.064	853.226	854.465	19.8381	21.8382	0	1.23884	0.455017	0.454984	4.66896e-07	3.90807	0.11941	0.618153	-1.02257	0.432564	0.347118	0.558871	1.32251
39	878.393	880.393	851.858	853.008	26.5352	28.5352	0	1.14991	0.45198	0.451892	4.79e-07	351.569	0.000942856	0.692749	-32.1741	0.0280423	0.360891	0.619993	1.96975
40	879.475	881.475	846.898	850.367	32.5776	34.5776	0	3.4693	0.451366	0.45139	3.25379e-08	0.102717	8.5e-08	0.567551	0.269464	1.0798	0.298197	0.561392	1.0798
41	870.316	872.317	848.283	841.185	29.131	24.0333	7.09784	0	0.45659	0.456688	1.2565e-06	66.9467	0.137055	0.673617	-8.14218	0.108947	0.327253	0.550409	1.0798
42	863.865	865.904	840.746	844.739	23.1186	25.1579	0	3.99234	0.460306	0.455733	5.68413e-08	0.0375371	2.21533e-06	0.596294	0.346576	1.56522	0.357237	0.591281	1.56522
43	864.815	866.815	838.567	842.571	26.2479	28.2479	0	4.00417	0.459757	0.459923	1.08491e-07	3.79454e-07	0.0011426	0.634056	0.369843	1.96975	0.369587	0.634433	1.96975
44	873.402	875.402	845.703	849.703	27.6994	29.6994	0	4.00001	0.454824	0.454886	2.00645e-07	2.73235e-07	8.40387e-07	0.617043	0.356374	1.80794	0.356298	0.616733	1.80794
45	878.648	880.648	848.646	852.335	30.0018	32.0019	0	3.68895	0.451835	0.451908	7.87745e-07	0.0864511	1.86752e-07	0.565242	0.282059	1.0798	0.304885	0.558646	1.0798
46	899.676	901.682	868.84	871.183	30.8363	32.842	0	2.34302	0.440038	0.438377	6.7732e-08	0.920569	3.29374e-07	0.626619	0.0267868	1.0798	0.311463	0.561923	1.32251
47	877.228	879.228	846.348	849.894	30.8799	32.8799	0	3.54609	0.452642	0.452687	2.08235e-07	0.11651	5.28762e-07	0.564754	0.266763	1.0798	0.303214	0.560962	1.0798
48	876.475	878.475	854.758	858.758	21.7175	23.7175	0	4.00053	0.453071	0.452964	1.50632e-07	3.9757e-06	3.69579e-05	0.594065	0.363937	1.80794	0.363928	0.594256	1.80794
49	876.471	878.471	853.214	856.753	23.257	25.257	0	3.53857	0.453073	0.453082	1.2e-08	0.539748	2.59e-07	0.596914	0.16146	1.0798	0.35093	0.581857	1.56522
50	881.688	883.688	850.513	854.512	31.1749	33.1749	0	3.99913	0.450113	0.450024	5.68247e-07	0.0196276	4.19e-07	0.592907	0.324523	1.48432	0.329694	0.590473	1.48432
51	874.044	876.044	849.455	852.011	24.589	26.589	0	2.55544	0.454457	0.454508	1.31e-07	7.816	0.0131947	0.660208	-2.21122	0.270755	0.366968	0.619267	1.96975
52	881.429	883.446	847.268	849.002	34.1611	36.1776	0	1.73432	0.450259	0.453153	8.36877e-08	1.17518	0.000445618	0.67433	-0.0629596	1.0798	0.324252	0.59607	1.48432
53	882.983	884.983	853.91	857.491	29.0729	31.0729	0	3.58079	0.449381	0.449437	5.30119e-09	0.247562	4.78797e-07	0.609367	0.263895	1.48432	0.332167	0.583644	1.48432
54	885.813	887.813	862.211	864.774	23.6016	25.6016	0	2.56231	0.447786	0.447853	2.42506e-07	1.35744	4.76155e-07	0.640594	-0.13551	0.917989	0.341083	0.568657	1.48432
55	862.656	864.656	843.877	846.541	18.7793	20.7793	0	2.66457	0.461006	0.461029	4.36714e-08	0.737724	0.000543193	0.622396	0.101324	1.0798	0.367053	0.579986	1.56522
56	877.197	879.197	845.588	844.232	32.9646	33.6086	1.35602	0	0.45266	0.452687	2.08235e-07	403.564	0.0372825	0.732564	-37.7804	0.0280423	0.302061	0.562387	1.0798
57	879.235	881.235	847.847	851.847	31.3886	33.3886	0	4.00025	0.451502	0.451475	3.95224e-07	9.63659e-08	1.34143e-06	0.622145	0.347579	1.80794	0.347938	0.622475	1.80794
58	886.573	888.573	856.239	859.045	30.3345	32.3345	0	2.80584	0.447358	0.447265	9.31775e-08	3.63838	0.027513	0.652997	-0.868904	0.513468	0.300594	0.553075	1.0798
59	874.038	876.038	852.089	856.059	21.9486	23.9486	0	3.96991	0.45446	0.454508	1.31e-07	0.0648196	3.39393e-07	0.600269	0.342847	1.72703	0.361352	0.590835	1.72703
60	858.541	860.554	836.768	840.681	21.7725	23.7859	0	3.91229	0.463395	0.466074	2.02558e-07	0.0973392	5.10328e-07	0.494664	0.132557	0.189851	0.146446	0.493691	0.189851
61	881.18	883.195	854.629	858.525	26.5504	28.5654	0	3.89595	0.4504	0.453153	8.36877e-08	0.0268723	1.95456e-07	0.546703	0.29793	0.998893	0.304626	0.545057	0.998893
62	880.16	882.16	854.333	854.241	25.9197	27.827	0.0926782	0	0.450978	0.450969	1.67829e-07	15.496	0.0133542	0.662241	-3.57476	0.189851	0.330396	0.567097	1.32251
63	860.418	862.418	837.281	839.705	23.1376	25.1376	0	2.42391	0.462304	0.462257	1.65055e-07	12.2442	0.00200013	0.649848	-3.00037	0.189851	0.370216	0.613482	1.80794
64	870.453	872.453	851.82	855.825	18.6327	20.6327	0	4.00539	0.456512	0.456527	4.20865e-07	2.41791e-06	0.000469862	0.594698	0.375936	1.88884	0.375895	0.594829	1.88884
65	894.866	896.866	851.706	855.63	43.1595	45.1595	0	3.92409	0.442721	0.442663	1.77396e-08	0.020902	1.56014e-08	0.56604	0.268049	1.0798	0.271731	0.565328	1.0798
66	875.124	877.125	846.332	847.671	28.7922	30.7924	0	1.33894	0.45384	0.453502	8.17478e-08	8.87917	0.00284747	0.667676	-2.2376	0.270755	0.309701	0.559736	1.0798
67	880.27	882.28	855.97	859.31	24.3003	26.3102	0	3.34012	0.450915	0.453153	8.36877e-08	0.581989	0.0476693	0.649062	0.166369	1.56522	0.35643	0.596984	1.80794
68	878.655	880.655	847.826	840.347	38.3083	32.8287	7.47956	0	0.451832	0.451729	1.86781e-07	48.8837	0.00660211	0.723094	-8.51586	0.108947	0.32223	0.579991	1.32251
69	880.286	882.286	848.812	849.551	31.4741	33.4742	0	0.738759	0.450906	0.450904	3.05711e-07	1.06118	0.0248824	0.656946	-0.0217803	1.0798	0.300334	0.559249	1.0798
70	884.109	886.109	854.849	857.045	29.26	31.26	0	2.1963	0.448746	0.448906	6.4668e-08	0.999421	0.00251292	0.631759	0.000199738	0.998893	0.304047	0.553197	1.0798
71	871.405	873.405	848.418	844.643	26.762	24.987	3.775	0	0.455966	0.456005	2.67e-07	19.3228	0.0146497	0.657434	-3.35455	0.189851	0.324936	0.551984	1.0798
72	879.591	881.591	848.01	850.677	31.5812	33.5812	0	2.66686	0.4513	0.451305	4.32731e-08	0.712195	0.00176427	0.625384	0.0964404	1.0798	0.32012	0.580196	1.32251
73	893.72	895.72	856.951	860.951	36.7694	38.7694	0	3.99972	0.443359	0.44332	1.89732e-07	0.000538576	2.46447e-07	0.592586	0.314861	1.48432	0.315012	0.59254	1.48432
74	887.908	889.908	854.626	859.255	33.2825	35.2826	0	4.62944	0.446608	0.446693	1.41053e-07	2.26512e-08	0.0307223	0.55636	0.309386	1.32251	0.312754	0.576122	1.32251
75	885.971	887.971	860.115	858.915	27.0562	27.8569	1.19926	0	0.447697	0.447781	1.28611e-07	19.4663	0.0166833	0.662816	-3.72975	0.189851	0.337014	0.57457	1.48432
76	879.361	881.361	836.579	840.5	42.7813	44.7813	0	3.92098	0.451431	0.451359	3.01e-07	0.0206986	1.53075e-06	0.577422	0.274076	1.0798	0.279175	0.57735	1.0798
77	877.088	879.088	845.62	849.537	31.4686	33.4686	0	3.91732	0.452722	0.452687	2.08235e-07	0.0541284	6.65377e-08	0.563732	0.286798	1.0798	0.321286	0.581859	1.32251
78	883.829	885.83	858.635	862.636	25.1947	27.1948	0	4.00094	0.448903	0.449045	6.99627e-07	0.000217443	8.25762e-06	0.611383	0.360299	1.96975	0.360498	0.611191	1.96975
79	895.019	897.019	856.761	860.79	38.2582	40.2583	0	4.02902	0.442636	0.442472	6.7459e-07	0.0253042	2.3566e-07	0.597969	0.306648	1.48432	0.312187	0.594306	1.48432
80	879.419	881.419	854.613	857.293	24.8057	26.8057	0	2.68019	0.451398	0.451318	5.59261e-08	5.9261	0.104968	0.643463	-1.69036	0.351659	0.316286	0.548934	1.0798
81	883.1	885.1	852.754	856.755	30.3458	32.3458	0	4.00056	0.449315	0.449307	3.88918e-07	0.000175849	2.23e-07	0.613581	0.346365	1.80794	0.346463	0.613959	1.80794
82	888.979	890.979	862.235	863.732	26.7444	28.7444	0	1.49722	0.446008	0.445979	1.40315e-07	9.77958	0.180007	0.658631	-3.00626	0.270755	0.352799	0.605948	1.88884
83	889.047	891.047	857.307	858.854	31.7396	33.7397	0	1.5466	0.44597	0.446049	4.24847e-08	0.999712	0.0365546	0.633759	0.000100363	1.0798	0.314346	0.571702	1.32251
84	858.394	860.394	839.376	843.337	19.0186	21.0187	0	3.96175	0.463481	0.463552	2.53478e-07	0.0329611	1.04375e-06	0.548858	0.328781	1.0798	0.341241	0.553103	1.0798
85	900.968	902.968	868.774	872.592	32.1938	34.194	0	3.81799	0.439325	0.43901	4.82901e-08	0.0771388	2.53891e-08	0.551037	0.2694	1.0798	0.29008	0.545056	1.0798
86	879.912	881.912	844.096	847.96	35.8161	37.8161	0	3.8639	0.451118	0.451145	2.49428e-07	0.046664	6.80623e-08	0.571631	0.278739	1.0798	0.292544	0.567082	1.0798
87	874.924	876.924	848.56	848.272	26.6516	28.3636	0.288106	0	0.453955	0.453947	7.53316e-07	5.76649	5.25492e-09	0.659518	-1.44572	0.351659	0.315258	0.555736	1.0798
88	871.338	873.338	847.19	850.936	24.1479	26.1479	0	3.74669	0.456005	0.45595	5.30363e-07	0.0455502	2.4165e-08	0.557765	0.307487	1.0798	0.320816	0.553032	1.0798
89	877.26	879.26	847.445	850.184	29.8143	31.8143	0	2.73892	0.452624	0.452687	2.08235e-07	0.920264	0.000844326	0.645547	0.0284829	1.0798	0.338726	0.597818	1.56522
90	870.815	872.815	846.793	843.492	27.323	26.0221	3.30093	0	0.456305	0.456179	3.28e-07	23.4847	0.000817893	0.722771	-7.33291	0.108947	0.321958	0.553645	1.0798
91	888.366	890.366	859.362	851.698	36.6679	31.0037	7.66421	0	0.446352	0.446407	1.80192e-07	65.5057	0.0739259	0.704515	-8.90547	0.108947	0.330478	0.580387	1.48432
92	875.987	877.987	849.366	852.971	26.6204	28.6204	0	3.60414	0.453349	0.453368	7.31769e-09	0.108972	1.34878e-07	0.530351	0.240697	0.675276	0.269635	0.525841	0.675276
93	873.14	875.14	840.272	844.148	32.8676	34.8676	0	3.87557	0.454973	0.454901	3.93468e-08	0.0750322	8.65078e-07	0.574027	0.281458	1.0798	0.301688	0.568024	1.0798
94	879.244	881.244	850.861	854.926	28.383	30.383	0	4.06474	0.451497	0.451475	3.95224e-07	0.013242	3.05566e-07	0.612522	0.350057	1.80794	0.352019	0.613008	1.80794
95	885.042	887.042	851.067	852.892	33.9756	35.9756	0	1.8259	0.44822	0.448203	4.14911e-07	1.17105	1.97474e-05	0.67088	-0.0611406	1.0798	0.312242	0.579116	1.32251
96	871.849	873.849	851.082	853.908	20.7665	22.7666	0	2.82593	0.455712	0.455889	4.3485e-08	0.830897	0.0115612	0.622397	0.0645269	1.0798	0.357559	0.577686	1.56522
97	883.096	885.096	855.937	856.826	27.1589	29.159	0	0.88913	0.449317	0.449307	3.88918e-07	0.974527	0.00265771	0.643918	0.00917432	1.0798	0.308763	0.550141	1.0798
98	882.134	884.134	847.395	850.782	34.7393	36.7394	0	3.38654	0.44986	0.449871	2.05497e-09	0.0972484	4.39183e-08	0.569539	0.269335	1.0798	0.292418	0.562694	1.0798
99	877.475	879.475	850.357	854.364	27.1183	29.1183	0	4.00763	0.452502	0.452487	1.16627e-07	7.55531e-08	2.419e-06	0.620735	0.357332	1.88884	0.357955	0.616968	1.88884
100	870.163	872.163	842.09	846.093	28.0728	30.0728	0	4.00271	0.456678	0.456726	2.96791e-07	6.67016e-06	6.29466e-10	0.618464	0.357423	1.80794	0.357389	0.620705	1.80794
101	879.651	881.651	849.083	853.083	30.5683	32.5683	0	4	0.451266	0.451295	2.22619e-07	3.79205e-07	2.69499e-07	0.618307	0.348226	1.80794	0.348273	0.618214	1.80794
102	900.523	902.523	864.801	868.199	35.722	37.722	0	3.39833	0.439571	0.439585	4.04431e-07	0.111306	3.93989e-08	0.558979	0.252422	1.0798	0.2821	0.549638	1.0798
103	879.154	881.154	851.237	855.252	27.917	29.917	0	4.01418	0.451548	0.4516	1.37133e-07	0.00854778	1.14811e-06	0.613633	0.348175	1.80794	0.3522	0.610564	1.80794
104	878.01	880.01	850.6	854.534	27.41	29.41	0	3.93482	0.452198	0.452192	6.44489e-08	0.0732601	1.48314e-06	0.599516	0.322144	1.56522	0.342187	0.590858	1.56522
105	890.097	892.097	856.093	859.449	34.0043	36.0044	0	3.35634	0.445382	0.445352	2.28651e-07	0.0992268	1.57154e-06	0.55813	0.263668	1.0798	0.289795	0.554835	1.0798
106	880.637	882.637	846.004	850.111	34.6328	36.6328	0	4.10726	0.450708	0.450744	1.91454e-08	0.123806	3.4559e-06	0.621262	0.295763	1.56522	0.329118	0.606002	1.56522
107	874.929	876.929	843.647	847.722	31.2812	33.2812	0	4.07501	0.453952	0.453924	1.03465e-08	7.26143e-06	6.0911e-09	0.523299	0.233927	0.513468	0.226307	0.518764	0.513468
108	886.295	888.295	860.639	864.661	25.6559	27.6559	0	4.02265	0.447515	0.447579	1.14375e-07	3.28411e-07	4.62783e-07	0.615553	0.355992	1.96975	0.358868	0.611285	1.96975
109	891.871	893.871	859.617	863.215	32.254	34.254	0	3.59859	0.44439	0.444313	1.15072e-07	0.0905549	6.93189e-08	0.568159	0.288338	1.32251	0.311865	0.570155	1.32251
110	869.693	871.693	848.78	852.877	20.9127	22.9127	0	4.09721	0.456948	0.456831	5.04142e-07	0.0299304	3.43509e-07	0.599197	0.363543	1.80794	0.369066	0.597582	1.80794
111	876.412	878.412	853.448	857.633	22.9641	24.9641	0	4.18541	0.453107	0.453042	1.3541e-07	0.0567566	1.47632e-06	0.61885	0.353121	1.96975	0.36767	0.609894	1.96975
112	887.279	889.279	855.481	857.649	31.7983	33.7983	0	2.16759	0.446962	0.447015	2.4927e-08	0.71547	1.4e-08	0.629378	0.0961799	1.1607	0.302899	0.560418	1.1607
113	885.641	887.641	848.719	852.722	36.9217	38.9217	0	4.00256	0.447883	0.447981	7.89375e-08	0.00536786	1.53366e-07	0.55935	0.285034	1.0798	0.287332	0.563835	1.0798
114	887.555	889.555	859.988	859.885	27.6693	29.5665	0.103009	0	0.446807	0.447066	3.96328e-08	3.75705	0.0061516	0.661074	-1.0217	0.513468	0.261413	0.518717	0.675276
115	888.695	890.695	850.425	854.215	38.2702	40.2702	0	3.79011	0.446167	0.446175	1.02173e-07	0.212309	0.000616052	0.627212	0.259082	1.48432	0.314069	0.598415	1.48432
116	869.483	871.483	848.99	850.794	20.4922	22.4924	0	1.8035	0.457069	0.456779	7.55534e-08	5.15709	1.12175e-07	0.625491	-1.16842	0.351659	0.332083	0.548146	1.0798
117	870.203	872.203	847.621	841.551	28.6519	24.5821	6.06981	0	0.456655	0.456636	2.40464e-07	25.0041	0.012153	0.718474	-7.70745	0.108947	0.326357	0.551844	1.0798
118	871.174	873.174	844.873	846.572	26.3003	28.3003	0	1.69889	0.456099	0.456124	1.37344e-07	0.999718	0.00515882	0.638337	0.000101978	0.998893	0.316261	0.557596	1.0798
119	881.375	883.391	846.263	850.292	35.1122	37.1283	0	4.02963	0.45029	0.453153	8.36877e-08	1.61377e-07	6.25987e-06	0.599371	0.326439	1.56522	0.327652	0.605884	1.56522
120	872.934	874.937	846.001	849.511	26.9328	28.9364	0	3.51058	0.455091	0.456363	6.64662e-06	0.125492	1.72075e-10	0.556247	0.273034	1.0798	0.313655	0.557068	1.0798
121	869.891	871.891	851.638	855.092	18.2531	20.2531	0	3.45397	0.456834	0.456899	3.11911e-07	4.42995	0.062064	0.607302	-1.15282	0.351659	0.379273	0.599222	1.96975
122	875.905	877.905	851.595	854.362	24.3108	26.3109	0	2.76765	0.453395	0.453445	2.2245e-07	0.562511	7.076e-08	0.629632	0.157609	1.0798	0.344696	0.578653	1.48432
123	894.02	896.02	854.838	858.838	39.1823	41.1823	0	4.00043	0.443192	0.443194	5.81044e-08	1.67617e-06	4.91148e-07	0.629885	0.329934	1.80794	0.329811	0.629096	1.80794
124	874.915	876.915	851.473	855.419	23.4417	25.4417	0	3.94536	0.45396	0.45385	4.15669e-08	0.0691607	1.29e-07	0.610656	0.341724	1.80794	0.361297	0.600225	1.80794
125	905.62	907.62	869.173	873.182	36.447	38.447	0	4.00925	0.436771	0.436852	3.3299e-08	0.00939701	1.17873e-06	0.609036	0.324192	1.80794	0.326284	0.608565	1.80794
126	886.202	888.202	858.564	860.66	27.6383	29.6384	0	2.09556	0.447567	0.447517	1.98353e-07	10.4292	0.00187238	0.651558	-2.21493	0.270755	0.333376	0.57805	1.48432
127	865.754	867.777	845.771	849.83	19.983	22.0058	0	4.05896	0.459215	0.455733	5.68413e-08	0.0303257	2.83252e-07	0.603658	0.364625	1.80794	0.372831	0.597834	1.80794
128	882.588	884.588	852.898	852.421	30.1666	31.6904	0.476527	0	0.449604	0.449197	5.53634e-08	359.999	0.00144666	0.714295	-35.0174	0.0280423	0.303088	0.554553	1.0798
129	899.564	901.564	863.535	864.61	36.0287	38.0287	0	1.07492	0.4401	0.440134	1.9e-08	1.01652	0.00442103	0.641363	-0.00540887	1.0798	0.282653	0.551693	1.0798
130	851.246	853.246	828.992	832.865	22.2538	24.2538	0	3.8731	0.467662	0.467734	3.2e-07	0.170969	7.82503e-08	0.499604	0.122392	0.189851	0.146547	0.498741	0.189851
131	878.856	880.856	854.777	854.564	24.2924	26.0793	0.213119	0	0.451717	0.451848	3.91564e-08	14.5065	7.74338e-05	0.652527	-3.33095	0.189851	0.35852	0.59898	1.80794
132	876.056	878.056	852.093	855.883	23.9638	25.9638	0	3.79078	0.453309	0.453282	1.03761e-07	0.0386959	8.73225e-08	0.56691	0.323985	1.32251	0.335667	0.56568	1.32251
133	876.252	878.252	849.647	853.601	26.6058	28.6058	0	3.95445	0.453198	0.453177	2.58856e-07	0.0459327	1.11209e-07	0.596368	0.331898	1.56522	0.344686	0.590295	1.56522
134	881.325	883.325	847.35	851.15	33.975	35.975	0	3.80065	0.450318	0.450269	4.79474e-08	0.0766474	1.5918e-07	0.569133	0.275062	1.0798	0.296151	0.563863	1.0798
135	860.566	862.566	839.609	841.019	20.9571	22.9572	0	1.41036	0.462218	0.462177	9.66068e-07	6.91936	0.0210228	0.633153	-1.73213	0.270755	0.374149	0.606346	1.80794
136	886.861	888.861	854.577	858.533	32.2842	34.2843	0	3.95614	0.447197	0.447257	2.40823e-07	0.0347573	1.54273e-06	0.598938	0.320236	1.56522	0.329524	0.594665	1.56522
137	857.978	859.978	835.553	839.387	22.4254	24.4254	0	3.83403	0.463723	0.46372	2.08262e-07	0.0545868	2.0438e-07	0.563518	0.316955	1.0798	0.332287	0.560498	1.0798
138	882.848	884.848	857.234	860.121	25.6137	27.6137	0	2.88666	0.449457	0.449511	6.82959e-08	20.5794	0.142953	0.632457	-3.85405	0.189851	0.329012	0.563906	1.32251
139	873.116	875.117	846.728	848.625	26.3887	28.3888	0	1.89764	0.454987	0.454971	1.27509e-06	17.9165	0.00294685	0.6537	-3.29391	0.189851	0.357771	0.611488	1.80794
140	891.327	893.327	849.576	847.799	43.528	43.7509	1.7772	0	0.444694	0.444598	1.79159e-07	51.3395	0.196928	0.741852	-11.3614	0.108947	0.276365	0.566979	1.0798
141	879.394	881.394	854.289	851.424	27.9696	27.1048	2.86481	0	0.451412	0.451359	3.01e-07	15.8048	0.00905341	0.666743	-3.6081	0.189851	0.315098	0.549144	1.0798
142	895.999	897.999	854.178	855.246	41.8205	43.8205	0	1.0679	0.442074	0.442087	1.13364e-07	0.752654	2e-09	0.629622	0.0768481	1.0798	0.272863	0.562053	1.0798
143	884.027	886.027	860.784	860.945	23.2429	25.243	0	0.160921	0.448792	0.448898	1.46937e-06	1.03692	0.00131662	0.643508	-0.0138453	1.0798	0.316759	0.541632	1.0798
144	873.144	875.144	845.357	848.47	27.787	29.787	0	3.1132	0.454971	0.454901	3.93468e-08	1.04035	0.00378164	0.642289	-0.0146211	0.998893	0.344313	0.596291	1.56522
145	886.002	888.002	850.346	854.287	35.6556	37.6556	0	3.94063	0.44768	0.447633	2.36651e-08	0.0233659	9.67196e-07	0.583481	0.302292	1.32251	0.308932	0.581782	1.32251
146	876.712	878.712	848.707	852.555	28.0056	30.0056	0	3.84783	0.452936	0.452954	3.56006e-08	0.0689371	3.00721e-07	0.562167	0.292344	1.0798	0.310331	0.556828	1.0798
147	891.005	893.005	862.862	866.345	28.1439	30.1439	0	3.48357	0.444874	0.444831	2.22625e-07	4.7098	1.24273e-07	0.640195	-1.07656	0.432564	0.303196	0.545987	1.0798
148	869.308	871.308	842.953	846.715	26.3545	28.3547	0	3.7613	0.457169	0.456779	7.55534e-08	0.0550033	2.5932e-08	0.559732	0.303266	1.0798	0.316734	0.558743	1.0798
149	883.854	885.854	858.608	860.778	25.2461	27.2462	0	2.16968	0.448889	0.448898	1.46937e-06	0.915498	6.6075e-05	0.632903	0.0308386	1.0798	0.354399	0.599146	1.80794
150	881.261	883.276	856.074	859.824	25.187	27.2025	0	3.75045	0.450355	0.453153	8.36877e-08	0.0601306	3.26576e-07	0.550364	0.298041	1.0798	0.314169	0.547943	1.0798
151	885.842	887.842	855.469	857.23	30.3727	32.3727	0	1.76109	0.44777	0.447725	1.55847e-07	0.999721	0.0469088	0.629459	0.000100722	1.0798	0.318116	0.571371	1.32251
152	871.163	873.163	845.147	846.354	26.0159	28.0159	0	1.20678	0.456105	0.456105	2.80804e-07	18.2177	0.000154553	0.655705	-3.288	0.189851	0.317381	0.557435	1.0798
153	875.728	877.728	847.087	851.125	28.6416	30.6416	0	4.03871	0.453496	0.453497	8.26856e-07	0.00786385	9.94645e-07	0.615318	0.348746	1.80794	0.353179	0.616708	1.80794
154	891.196	893.196	854.733	858.697	36.4628	38.4628	0	3.96321	0.444767	0.444757	7.22e-07	0.0352099	8.05571e-09	0.583857	0.297083	1.32251	0.305821	0.579773	1.32251
155	885.076	887.076	858.366	860.173	26.7103	28.7104	0	1.80675	0.448201	0.448203	4.14911e-07	1.12264	0.00164639	0.654334	-0.0461706	1.0798	0.354135	0.60798	1.88884
156	872.206	874.207	841.647	845.609	30.5585	32.5603	0	3.96237	0.455508	0.456441	1.034e-06	0.0160446	2.02305e-07	0.585118	0.320675	1.32251	0.325138	0.583706	1.32251
157	890.663	892.663	855.087	856.749	35.576	37.5761	0	1.66274	0.445066	0.445121	5.52336e-10	0.999697	0.00247977	0.648081	0.000102536	1.0798	0.307269	0.578062	1.32251
158	879.475	881.475	853.073	854.622	26.4028	28.4028	0	1.54943	0.451366	0.45139	3.25379e-08	0.918231	0.0183008	0.634797	0.0295099	1.0798	0.329769	0.569171	1.32251
159	876.07	878.07	845.848	848.709	30.222	32.222	0	2.86148	0.453301	0.453303	4.40608e-08	0.61586	4.69473e-07	0.616615	0.128831	1.0798	0.305453	0.56095	1.0798
160	871.703	873.703	845.927	847.477	25.7766	27.7767	0	1.55064	0.455795	0.455749	3.95233e-07	4.07191	0.00115338	0.654905	-1.01352	0.432564	0.318257	0.557265	1.0798
161	874.069	876.069	848.429	851.845	25.6402	27.6402	0	3.4159	0.454442	0.454465	1.05915e-06	0.0962187	6.70291e-07	0.571048	0.28957	1.0798	0.315463	0.553409	1.0798
162	876.442	878.442	844.744	848.723	31.6979	33.698	0	3.97809	0.453089	0.453133	9.02825e-08	0.0220493	2.54205e-07	0.598587	0.325273	1.48432	0.331184	0.595941	1.48432
163	879.092	881.092	839.755	843.751	39.3367	41.3367	0	3.99523	0.451583	0.451547	4.02128e-07	0.00238613	1.26804e-07	0.573394	0.286509	1.0798	0.286201	0.573213	1.0798
164	895.82	897.82	872.343	876.235	23.4776	25.4777	0	3.89198	0.442173	0.442076	9.0173e-08	0.0421316	2.61457e-07	0.551357	0.314494	1.32251	0.32725	0.549069	1.32251
165	872.95	874.953	847.851	841.592	31.3579	27.102	6.25954	0	0.455082	0.456398	4.11524e-06	46.1161	0.0517443	0.68851	-7.79555	0.108947	0.344807	0.583164	1.48432
166	886.112	888.112	851.589	853.236	34.5226	36.5226	0	1.64679	0.447618	0.44758	1.53152e-07	0.999524	0.052791	0.635253	0.000161487	1.0798	0.291269	0.559485	1.0798
167	866.985	868.985	843.221	845.109	23.7636	25.7636	0	1.88785	0.458506	0.458432	3.96267e-07	0.912614	3.22467e-07	0.649418	0.0337887	1.0798	0.371737	0.622218	1.96975
168	886.335	888.335	857.174	859.081	29.1611	31.1611	0	1.90761	0.447492	0.447473	1.52391e-07	0.99777	0.0295741	0.60475	0.000737339	0.917989	0.303202	0.551693	1.0798
169	879.852	881.852	850.897	852.064	28.955	30.955	0	1.16662	0.451152	0.451114	7.85639e-08	0.963264	6.12334e-10	0.645534	0.0129972	1.0798	0.306067	0.555543	1.0798
170	875.633	877.633	842.493	844.731	33.1406	35.1406	0	2.23768	0.45355	0.453501	1.48738e-07	0.830058	1.42305e-10	0.55666	0.0368434	0.513468	0.220712	0.519958	0.513468
171	887.211	889.211	856.142	857.19	31.0687	33.0687	0	1.04739	0.447	0.447015	2.4927e-08	0.999715	0.00531596	0.645286	0.000100311	1.0798	0.350773	0.627827	1.96975
172	875.408	877.408	847.944	851.248	27.4635	29.4635	0	3.30403	0.453679	0.453731	2.17392e-07	0.99283	0.0974795	0.600525	0.00255092	0.998893	0.311885	0.556665	1.0798
173	885.316	887.316	852.937	856.937	32.3793	34.3793	0	3.99976	0.448066	0.448038	2.35722e-07	0.00351589	1.30383e-07	0.590561	0.325476	1.48432	0.326146	0.590365	1.48432
174	892.461	894.461	861.478	865.444	30.983	32.983	0	3.96544	0.444061	0.44409	1.09041e-09	0.0251392	2.49e-07	0.583426	0.31707	1.48432	0.324426	0.580477	1.48432
175	866.516	868.516	843.332	846.977	23.1838	25.1838	0	3.64491	0.458775	0.458612	1.12585e-07	5.1029	0.010302	0.622509	-1.10847	0.351659	0.327287	0.55648	1.0798
176	876.334	878.334	846.557	847.865	29.7774	31.7774	0	1.30859	0.453151	0.453085	2.14e-07	1.00062	6.34621e-05	0.657462	-0.000220125	1.0798	0.351429	0.62019	1.80794
177	882.583	884.583	853.188	856.913	29.3944	31.3947	0	3.72479	0.449607	0.449197	5.53634e-08	0.118393	1.32e-07	0.563495	0.277136	1.0798	0.3043	0.554484	1.0798
178	870.435	872.435	839.949	843.349	30.4857	32.4857	0	3.39984	0.456522	0.456535	1.78435e-07	1.08913	0.00127914	0.668747	-0.0335077	1.0798	0.325488	0.584209	1.32251
179	878.49	880.49	845.308	849.229	33.1814	35.1814	0	3.92086	0.451925	0.451984	4.32929e-07	1.41406	2.56092e-06	0.705792	-0.16615	1.0798	0.362007	0.667508	2.21246
180	859.811	861.811	833.584	836.853	26.2276	28.2276	0	3.2692	0.462656	0.462618	3.31947e-07	0.393766	3.58e-07	0.630665	0.221675	1.32251	0.339449	0.584177	1.32251
181	864.125	866.161	840.038	843.952	24.0862	26.123	0	3.91362	0.460156	0.455733	5.68413e-08	0.0490482	4.66822e-08	0.580464	0.327815	1.32251	0.342215	0.576431	1.32251
182	889.583	891.583	865.293	867.101	24.2894	26.2894	0	1.80781	0.44567	0.44557	3.08605e-07	7.93992	0.00422833	0.62468	-1.88795	0.270755	0.327823	0.55509	1.32251
183	880.041	882.041	849.83	851.81	30.2104	32.2104	0	1.97947	0.451045	0.451079	6.83144e-07	0.655983	0.000126099	0.654095	0.125051	1.32251	0.321361	0.575674	1.32251
184	891.377	893.377	859.169	863.206	32.2086	34.2086	0	4.03784	0.444666	0.444598	1.79159e-07	0.00573134	1.56116e-07	0.624655	0.342667	1.88884	0.343694	0.619488	1.88884
185	880.659	882.66	853.006	850.214	30.4452	29.6533	2.79202	0	0.450695	0.450761	4.82612e-07	405.045	0.0228651	0.716648	-35.9444	0.0280423	0.336133	0.582809	1.48432
186	874.592	876.592	848.528	852.536	26.0638	28.0638	0	4.00855	0.454144	0.45414	7.50134e-07	0.000152851	0.000643226	0.616305	0.362298	1.88884	0.361095	0.616385	1.88884
187	894.038	896.038	865.611	869.611	28.4278	30.4278	0	4.00002	0.443182	0.443166	8.3713e-08	8.83401e-07	3.34216e-08	0.665846	0.369377	2.53607	0.369294	0.665444	2.53607
188	890.431	892.431	852.951	856.959	37.4808	39.4808	0	4.00863	0.445195	0.44518	1.36e-07	0.0163718	0.000547249	0.598779	0.31164	1.48432	0.315462	0.596746	1.48432
189	871.005	873.005	852.717	856.925	18.288	20.2881	0	4.20715	0.456195	0.456114	1.44327e-07	0.0011836	6.06927e-07	0.645483	0.395678	2.53607	0.398436	0.656784	2.69788
190	877.711	879.711	842.824	838.549	39.1619	36.8868	4.27514	0	0.452368	0.452348	6.38482e-07	12.0709	0.0416041	0.700638	-2.7622	0.270755	0.315816	0.589029	1.32251
191	863.518	865.518	842.174	844.212	21.3442	23.3444	0	2.03776	0.460507	0.460752	4.21601e-08	3.03451	0.0528519	0.64537	-0.757392	0.513468	0.332745	0.554554	1.0798
192	861.858	863.858	841.863	845.679	19.995	21.995	0	3.81589	0.461469	0.461497	7.07361e-08	0.083323	1.92579e-07	0.513959	0.236786	0.432564	0.254019	0.510721	0.432564
193	888.064	890.064	853.605	853.58	34.4842	36.4594	0.0248731	0	0.446521	0.446496	1.83167e-08	389.331	0.0435109	0.730113	-38.992	0.0280423	0.29081	0.558035	1.0798
194	860.413	862.413	841.082	844.38	19.3311	21.3311	0	3.29804	0.462307	0.462257	1.65055e-07	0.455763	2.20986e-08	0.601075	0.204091	1.0798	0.363384	0.578429	1.48432
195	883.673	885.673	851.473	853.338	32.1996	34.1996	0	1.86471	0.448992	0.448934	2.42e-07	0.852151	0.000397459	0.63758	0.0500753	1.0798	0.297896	0.558387	1.0798
196	868.487	870.487	841.841	842.709	26.6463	28.6463	0	0.868253	0.457641	0.457718	7.16723e-08	115.823	3.96838e-08	0.627818	-6.47648	0.108947	0.335046	0.57893	1.32251
197	890.901	892.901	853.105	856.76	37.7959	39.796	0	3.65433	0.444932	0.444889	2.06e-07	0.0905827	1.13381e-07	0.56377	0.259608	1.0798	0.283384	0.561165	1.0798
198	884.511	886.512	852.775	854.858	31.7362	33.7366	0	2.08229	0.448519	0.448906	6.4668e-08	0.830559	0.00932362	0.630715	0.0573073	1.0798	0.298437	0.556885	1.0798
199	901.223	903.223	866.901	870.479	34.322	36.3221	0	3.57775	0.439185	0.439071	2.85e-07	0.109235	4.87624e-07	0.550253	0.258692	1.0798	0.285199	0.548174	1.0798
200	876.851	878.851	853.791	857.869	23.0592	25.0592	0	4.07807	0.452857	0.45295	7.91212e-09	9.87406e-08	2.4076e-06	0.645473	0.38709	2.53607	0.384987	0.659971	2.53607
201	867.643	869.644	846.406	848.375	21.2374	23.2374	0	1.96922	0.458126	0.457915	1.78869e-07	0.928152	3.65245e-07	0.642391	0.0279819	1.0798	0.37529	0.612098	1.96975
202	877.788	879.788	850.874	849.033	28.7557	28.914	1.84172	0	0.452324	0.452422	2.41e-07	1.30975	0.0426673	0.674935	-0.119492	1.0798	0.310416	0.552537	1.0798
203	899.98	901.98	858.903	862.882	41.0765	43.0766	0	3.97839	0.43987	0.439986	7.7e-08	0.0147065	1.69767e-07	0.581173	0.290946	1.32251	0.293712	0.579921	1.32251
204	882.006	884.006	847.946	851.947	34.0593	36.0593	0	4.00026	0.449933	0.449957	4.04444e-07	3.32037e-08	4.0122e-05	0.641782	0.349479	1.96975	0.349477	0.641867	1.96975
205	871.47	873.47	846.309	850.12	25.161	27.161	0	3.811	0.455929	0.455889	4.3485e-08	0.0472138	2.18127e-07	0.560277	0.305587	1.0798	0.318865	0.555366	1.0798
206	877.623	879.623	853.661	856.712	23.9619	25.9619	0	3.05104	0.452418	0.452516	1.32e-07	2.48606	0.0115455	0.640688	-0.536469	0.594372	0.345207	0.576585	1.48432
207	890.472	892.472	860.678	864.598	29.7935	31.7935	0	3.91951	0.445172	0.44518	1.36e-07	0.0251727	3.27649e-07	0.58126	0.320462	1.48432	0.326989	0.578587	1.48432
208	894.547	896.547	852.87	852.702	41.8452	43.6767	0.168563	0	0.442899	0.442803	2.95779e-07	2.99594	2e-09	0.676642	-0.557574	0.675276	0.275281	0.564344	1.0798
209	873.846	875.846	842.39	843.839	31.4564	33.4564	0	1.44897	0.45457	0.454499	8.16201e-07	0.899965	2.93346e-07	0.649753	0.0348257	1.0798	0.303581	0.564359	1.0798
210	877.77	879.77	851.93	854.529	25.8401	27.8402	0	2.59852	0.452334	0.452383	7.61762e-07	1.06844	0.0140246	0.620847	-0.0239786	0.917989	0.307884	0.546543	0.998893
211	898.056	900.056	872.016	875.714	26.0394	28.0394	0	3.69807	0.440934	0.440913	7.28575e-08	0.247294	0.00150218	0.59354	0.261192	1.48432	0.330192	0.564364	1.48432
212	881.772	883.772	859.1	863.045	22.6727	24.6727	0	3.94546	0.450065	0.450072	1.2808e-07	7.16484	0.00309628	0.649189	-2.13838	0.270755	0.349119	0.575395	1.56522
213	865.356	867.356	843.33	847.333	22.0262	24.0262	0	4.00333	0.459445	0.459401	5.26296e-07	0.000663852	4.18688e-09	0.589591	0.359817	1.56522	0.359255	0.588121	1.56522
214	878.366	880.366	843.601	847.204	34.7654	36.7654	0	3.60329	0.451995	0.451933	4.10933e-07	0.0849698	7.20349e-09	0.57573	0.274838	1.0798	0.294492	0.566072	1.0798
215	884.811	886.812	852.047	851.453	33.3587	34.7646	0.594708	0	0.44835	0.448906	6.4668e-08	0.999712	0.00637058	0.651857	0.000100018	1.0798	0.295235	0.557551	1.0798
216	870.976	872.976	848.365	852.399	22.6115	24.6115	0	4.03467	0.456212	0.456248	4.39192e-07	1.17493e-06	2.69401e-07	0.560815	0.343731	1.32251	0.341321	0.566788	1.32251
217	870.388	872.388	843.844	847.853	26.5433	28.5434	0	4.00885	0.456549	0.45676	2.03635e-07	6.19972e-05	2.91633e-07	0.621367	0.360458	1.88884	0.362801	0.622193	1.88884
218	871.404	873.404	846.18	845.167	26.2361	27.2238	1.01231	0	0.455967	0.455986	3.21589e-07	36.9554	3.71492e-08	0.582717	-5.70287	0.108947	0.361381	0.611106	1.80794
219	861.701	863.701	843.247	847.131	18.4541	20.4541	0	3.88347	0.461559	0.461647	1.44186e-08	1.12306	0.00147835	0.520073	-0.0282562	0.270755	0.383285	0.606898	1.96975
220	891.273	893.273	859.445	861.148	31.8286	33.8286	0	1.70377	0.444724	0.444598	1.79159e-07	0.736217	0.0169934	0.650053	0.094684	1.32251	0.312714	0.569464	1.32251
221	879.034	881.034	851.304	854.863	27.7299	29.7299	0	3.55902	0.451616	0.451649	3.6571e-07	0.0921225	1.98727e-08	0.561316	0.284186	1.0798	0.309269	0.554048	1.0798
222	886.725	888.725	858.011	858.201	28.7139	30.7139	0	0.19029	0.447273	0.447303	1.09195e-07	1.09479	0.0163958	0.646596	-0.0332435	1.0798	0.303229	0.549562	1.0798
223	879.832	881.832	847.024	845.365	34.467	34.8077	1.65927	0	0.451164	0.451168	6.87215e-08	4.98424	1.5631e-05	0.670325	-1.14037	0.432564	0.299262	0.563038	1.0798
224	892.113	894.113	856.423	858.333	35.6895	37.6896	0	1.90942	0.444255	0.444389	8.84759e-08	1.33967	4.5e-08	0.684727	-0.123687	1.0798	0.334673	0.620641	1.80794
225	872.249	874.249	848.387	852.389	23.8621	25.8621	0	4.00279	0.455483	0.455463	1.28319e-08	9.78168e-06	4.21507e-06	0.609186	0.366495	1.88884	0.365421	0.610507	1.88884
226	881.151	883.151	851.723	845.538	35.613	31.4275	6.18551	0	0.450417	0.450301	1.04076e-07	12.5956	0.162842	0.672727	-2.97275	0.270755	0.305579	0.556322	1.0798
227	880.38	882.38	847.317	849.834	33.0632	35.0632	0	2.51681	0.450853	0.450859	1.22e-07	3.32811	0.0517167	0.688877	-0.853194	0.594372	0.297874	0.562507	1.0798
228	887.142	889.142	856.41	860.433	30.7321	32.7321	0	4.02294	0.447039	0.447093	4.64e-07	0.00332111	3.68047e-08	0.627543	0.351533	1.96975	0.350809	0.625801	1.96975
229	887.624	889.625	857.659	859.902	29.9649	31.9651	0	2.24248	0.446768	0.447066	3.96328e-08	0.775825	2.53802e-08	0.622361	0.0758171	1.0798	0.300704	0.551597	1.0798
230	880.623	882.623	853.56	857.539	27.0637	29.0637	0	3.97972	0.450715	0.450684	2.65348e-07	0.0382026	4.64789e-07	0.587957	0.32625	1.48432	0.337482	0.581811	1.48432
231	880.271	882.271	842.481	846.453	37.7897	39.7898	0	3.97175	0.450915	0.451056	2.90189e-07	0.0463655	4.33292e-07	0.596366	0.297012	1.32251	0.309155	0.59167	1.32251
232	897.919	899.919	868.363	871.874	29.5559	31.5559	0	3.51047	0.44101	0.441032	1.49598e-10	0.0973029	2.44253e-07	0.545508	0.272911	1.0798	0.296161	0.542512	1.0798
233	893.991	895.991	860.476	863.85	33.5147	35.5147	0	3.37376	0.443208	0.443128	6.86863e-08	3.30103	4.6616e-07	0.685318	-0.832593	0.594372	0.324494	0.591898	1.56522
234	884.095	886.095	855.881	859.195	28.2138	30.2139	0	3.31386	0.448754	0.448906	6.4668e-08	0.999655	0.000780236	0.644161	0.000126069	1.0798	0.356331	0.621812	1.96975
235	878.156	880.156	844.026	847.925	34.1306	36.1306	0	3.89902	0.452115	0.452202	2.56546e-07	0.0585508	2.1716e-07	0.57011	0.282806	1.0798	0.297108	0.566266	1.0798
236	870.763	872.763	842.931	844.735	27.8325	29.8325	0	1.80417	0.456334	0.456358	4.08006e-09	21.8882	8.73034e-05	0.658845	-3.27967	0.189851	0.341157	0.592205	1.48432
237	875.046	877.046	848.961	852.86	26.0853	28.0853	0	3.89907	0.453885	0.453818	4.81335e-07	0.0447965	1.58944e-07	0.575722	0.32105	1.32251	0.332731	0.572119	1.32251
238	876.546	878.546	850.794	854.004	25.7513	27.7513	0	3.20959	0.453031	0.453026	9.14157e-09	7.78136	5.99318e-05	0.641941	-1.94476	0.270755	0.357014	0.606459	1.80794
239	868.409	870.409	844.675	837.945	30.4635	25.7342	6.72933	0	0.457686	0.457579	3.13389e-07	47.3828	0.103606	0.686709	-8.11683	0.108947	0.371455	0.622015	1.96975
240	890.571	892.571	853.334	857.312	37.237	39.237	0	3.97763	0.445117	0.445082	1.88161e-07	0.00722687	6.74981e-08	0.567	0.289145	1.1607	0.291911	0.567517	1.1607
241	894.374	896.374	851.813	855.754	42.561	44.5611	0	3.94098	0.442994	0.44293	2.90351e-07	0.0205973	1.1019e-07	0.566188	0.268516	1.0798	0.273462	0.565419	1.0798
242	889.551	891.551	860.983	864.996	28.568	30.568	0	4.01309	0.445687	0.44557	3.08605e-07	1.151e-06	0.000985187	0.611018	0.348624	1.88884	0.349484	0.610392	1.88884
243	873.235	875.235	844.074	847.872	29.1611	31.1612	0	3.79769	0.454919	0.454788	1.0024e-07	0.0810392	9.57322e-08	0.56717	0.28769	1.0798	0.309844	0.561845	1.0798
244	883.418	885.418	855.469	856.458	27.9485	29.9485	0	0.988311	0.449136	0.449152	2.26739e-07	0.700055	2.2031e-09	0.62907	0.107378	1.0798	0.306478	0.550833	1.0798
245	896.852	898.852	858.301	862.25	38.5503	40.5503	0	3.94877	0.441601	0.441604	5.011e-08	0.0344675	2.82802e-07	0.60173	0.306095	1.56522	0.315258	0.600007	1.56522
246	872.885	874.885	851.264	854.668	21.6209	23.621	0	3.40329	0.455119	0.45495	2.11947e-06	0.902675	0.0113872	0.630491	0.0376324	1.0798	0.371902	0.608931	1.96975
247	887.765	889.765	849.736	853.682	38.0287	40.0291	0	3.94603	0.446689	0.447066	3.96328e-08	0.0363017	2.30812e-06	0.557585	0.2759	1.0798	0.284167	0.563742	1.0798
248	878.675	880.675	850.822	854.062	27.8527	29.8527	0	3.23988	0.45182	0.451825	4.08879e-07	0.434107	3.18683e-07	0.595358	0.183358	1.0798	0.309985	0.555105	1.0798
249	882.911	884.911	851.033	855.08	31.878	33.8781	0	4.0469	0.449422	0.449379	3.30148e-07	0.0116086	1.67e-07	0.630597	0.345309	1.88884	0.34807	0.62614	1.88884
250	905.715	907.715	866.355	862.201	43.5133	41.36	4.15335	0	0.436719	0.436641	1.68717e-07	427.935	0.00584529	0.754047	-42.3452	0.0280423	0.305027	0.586638	1.48432
251	879.488	881.488	844.25	848.238	35.2378	37.2378	0	3.98769	0.451359	0.45139	3.25379e-08	0.00850147	5.03316e-07	0.601289	0.32158	1.48432	0.324322	0.600997	1.48432
252	858.963	860.963	837.803	841.803	21.1605	23.1605	0	4.00013	0.46315	0.46317	6.51164e-08	8.0102e-06	3.5372e-08	0.619819	0.380044	1.96975	0.379936	0.619425	1.96975
253	877.759	879.759	852.255	854.562	25.5032	27.5033	0	2.3064	0.452341	0.452383	7.61762e-07	0.722092	4.02832e-07	0.617506	0.0977585	1.0798	0.315079	0.551187	1.0798
254	875.167	877.168	844.509	847.08	30.6579	32.6581	0	2.57081	0.453816	0.453502	8.17478e-08	0.888446	0.00766234	0.656026	0.0407466	1.1607	0.303742	0.561178	1.0798
255	880.562	882.573	859.549	863.522	21.0124	23.0238	0	3.97307	0.45075	0.453153	8.36877e-08	0.00813946	2.53154e-07	0.553845	0.338267	1.32251	0.340035	0.555412	1.32251
256	873.196	875.196	846.715	848.395	26.4815	28.4815	0	1.67992	0.454941	0.454901	3.93468e-08	0.870258	0.000200535	0.641094	0.0469598	1.0798	0.346706	0.593018	1.56522
257	899.681	901.681	857.188	861.198	42.4931	44.4932	0	4.00983	0.440035	0.439979	1.91763e-07	2.7823e-07	8.27321e-07	0.594851	0.301885	1.48432	0.303319	0.598002	1.48432
258	876.585	878.586	851.746	855.755	24.8396	26.8397	0	4.00928	0.453008	0.45276	5.38145e-10	1.01062e-06	4.00703e-07	0.60239	0.357167	1.80794	0.359101	0.604868	1.80794
259	885.23	887.23	855.562	854.274	30.9554	31.6673	1.2881	0	0.448114	0.448101	1.19303e-07	1.32085	0.00584278	0.682048	-0.120626	1.0798	0.319464	0.569874	1.32251
260	854.936	856.936	835.29	839.203	19.6462	21.6462	0	3.91325	0.465499	0.465455	2.167e-07	0.0938057	1.16865e-07	0.495452	0.14412	0.189851	0.159832	0.494803	0.189851
261	892.274	894.274	861.171	865.099	31.1034	33.1034	0	3.92817	0.444165	0.444193	1.77077e-07	11.7826	0.0552682	0.638867	-2.3091	0.270755	0.367346	0.67885	2.53607
262	876.65	878.65	844.899	846.047	31.751	33.7511	0	1.14823	0.452971	0.45276	5.38145e-10	0.940219	3.14667e-07	0.651348	0.020805	1.0798	0.301384	0.562393	1.0798
263	872.427	874.427	849.536	853.536	22.891	24.891	0	4.00001	0.455381	0.455425	4.01701e-07	0.00098644	5.66517e-08	0.601082	0.363545	1.80794	0.363703	0.600719	1.80794
264	897.54	899.557	853.636	857.586	43.9043	45.9209	0	3.95033	0.44122	0.438377	6.7732e-08	0.0135583	8.46242e-08	0.565307	0.26622	1.0798	0.26987	0.564899	1.0798
265	864.003	866.041	840.354	844.357	23.6496	25.6876	0	4.00344	0.460226	0.455733	5.68413e-08	0.03627	8.85458e-07	0.614969	0.355105	1.80794	0.366994	0.611066	1.80794
266	884.314	886.314	861.456	860.426	23.8882	24.8584	1.03	0	0.44863	0.448906	6.4668e-08	6.32799	0.0650337	0.608247	-1.27078	0.351659	0.364077	0.603429	1.96975
267	888.562	890.562	856.228	856.096	32.4664	34.3336	0.132835	0	0.446242	0.446057	6.01812e-08	449.525	0.153472	0.719963	-42.2211	0.0280423	0.313633	0.573474	1.32251
268	873.398	875.398	846.813	850.6	26.5844	28.5846	0	3.7865	0.454826	0.454613	1.92375e-06	0.0545531	9.59038e-08	0.560192	0.299841	1.0798	0.314897	0.556593	1.0798
269	858.173	860.173	838.444	842.451	19.7293	21.7293	0	4.00677	0.463609	0.463607	8.60128e-09	0.00142027	4.34371e-07	0.610366	0.381387	1.88884	0.380406	0.609452	1.88884
270	868.521	870.521	845.477	849.198	23.044	25.044	0	3.72065	0.457621	0.457678	7.7266e-07	0.08599	1.58409e-07	0.575844	0.320757	1.32251	0.341627	0.569721	1.32251
271	862.018	864.018	845.565	847.793	16.4533	18.4533	0	2.22838	0.461376	0.461422	5.10433e-07	0.875234	1.26479e-07	0.632665	0.0509031	1.0798	0.372013	0.572745	1.56522
272	868.904	870.904	840.176	843.951	28.7284	30.7285	0	3.77503	0.457401	0.457305	3.1126e-07	0.0572205	4.52432e-09	0.586705	0.313719	1.32251	0.32984	0.58216	1.32251
273	871.533	873.533	844.686	846.565	26.8468	28.8468	0	1.87871	0.455893	0.455914	4.21856e-08	0.885821	2.90949e-07	0.64801	0.0414698	1.0798	0.315058	0.558464	1.0798
274	874.967	876.967	849.527	853.419	25.4398	27.4398	0	3.89249	0.45393	0.453944	6.31499e-07	0.0375787	1.07465e-07	0.558496	0.305281	1.0798	0.316871	0.553547	1.0798
275	865.132	867.16	845.073	848.752	20.0591	22.0869	0	3.67942	0.459574	0.455733	5.68413e-08	0.257671	7.76333e-08	0.613047	0.286273	1.48432	0.359045	0.576267	1.48432
276	871.671	873.671	838.755	842.576	32.916	34.9164	0	3.8213	0.455814	0.455788	6.74116e-06	0.0930901	1.14e-07	0.576317	0.275103	1.0798	0.302108	0.569124	1.0798
277	889.124	891.124	859.092	863.12	30.032	32.0321	0	4.02775	0.445927	0.445963	6.18752e-07	2.28526e-06	0.00311387	0.646099	0.361171	2.21246	0.360624	0.646888	2.21246
278	881.647	883.647	834.223	838.224	47.4238	49.4239	0	4.00064	0.450136	0.449993	3.9786e-07	1.08353e-05	7.73582e-07	0.582009	0.27072	1.0798	0.271064	0.58282	1.0798
279	879.914	881.914	855.087	857.143	24.8276	26.8276	0	2.05622	0.451117	0.451101	7.24375e-09	8.72156	0.107438	0.64366	-2.42052	0.270755	0.360256	0.607594	1.88884
280	883.989	885.989	856.704	860.8	27.2847	29.2847	0	4.09585	0.448813	0.448932	8.35128e-08	0.0267854	3.76531e-07	0.609259	0.343641	1.80794	0.350843	0.604635	1.80794
281	868.485	870.485	848.068	851.881	20.4166	22.4166	0	3.81289	0.457642	0.457678	7.7266e-07	0.0435631	1.07666e-07	0.548036	0.319433	1.0798	0.331957	0.548198	1.0798
282	871.851	873.851	847.049	841.861	29.9894	26.8019	5.18758	0	0.455711	0.455676	5.61503e-08	68.1606	0.172353	0.677929	-8.70437	0.108947	0.31945	0.554268	1.0798
283	886.658	888.692	847.323	843.449	43.2094	41.3685	3.87409	0	0.44731	0.451395	2.52792e-08	86.6751	0.122167	0.739786	-10.3507	0.108947	0.283633	0.567876	1.0798
284	893.464	895.464	860.848	858.114	35.3494	34.616	2.73351	0	0.443502	0.443537	5.14762e-07	302.153	0.00412015	0.72835	-37.8883	0.0280423	0.311444	0.57066	1.32251
285	882.949	884.949	841.12	842.334	41.8286	43.8287	0	1.21338	0.4494	0.449298	1.72608e-07	5.76229	0.0401678	0.683427	-1.33283	0.432564	0.193895	0.521809	0.513468
286	868.768	870.768	845.741	849.765	23.0277	25.0277	0	4.0243	0.457479	0.457438	1.32175e-07	0.00939225	1.39206e-07	0.609629	0.361186	1.80794	0.365604	0.605038	1.80794
287	859.002	861.002	836.849	840.292	22.1537	24.1537	0	3.44377	0.463127	0.46317	6.51164e-08	0.68878	2.06541e-07	0.625825	0.116794	1.0798	0.362025	0.593164	1.56522
288	875.182	877.182	850.891	854.897	24.2903	26.2904	0	4.00543	0.453808	0.453715	3.97928e-07	4.49655e-05	2.04083e-08	0.613813	0.367673	1.96975	0.366407	0.616254	1.96975
289	893.919	895.919	864.953	868.053	28.966	30.966	0	3.10053	0.443248	0.443198	8.22875e-08	0.999439	1.1e-08	0.635437	0.000200266	1.0798	0.331367	0.58074	1.56522
290	884.395	886.395	860.628	864.27	23.7666	25.7669	0	3.64219	0.448585	0.448906	6.4668e-08	0.0787178	3.69143e-08	0.543011	0.296506	1.0798	0.315617	0.54266	1.0798
291	874.366	876.367	841.555	845.232	32.8118	34.8118	0	3.67712	0.454273	0.454149	3.65354e-08	0.0780322	4.68227e-08	0.574359	0.2804	1.0798	0.300516	0.566389	1.0798
292	873.493	875.493	845.681	848.252	27.8122	29.8122	0	2.57172	0.454771	0.454701	3.62104e-08	0.680471	7.34465e-08	0.621782	0.110614	1.0798	0.311871	0.558752	1.0798
293	879.815	881.815	852.457	856.366	27.3584	29.3585	0	3.90953	0.451173	0.451079	6.83144e-07	0.0231862	1.8539e-07	0.572952	0.320507	1.32251	0.327457	0.570753	1.32251
294	882.478	884.478	858.079	859.212	24.3988	26.3988	0	1.13293	0.449667	0.449827	1.66546e-07	0.841104	3.83939e-07	0.626557	0.0567376	1.0798	0.315144	0.545439	1.0798
295	888.199	890.199	863.123	866.157	25.0762	27.0762	0	3.0346	0.446445	0.446427	5.89282e-09	1.23645	4.36739e-07	0.662998	-0.0944885	1.0798	0.38285	0.683008	2.77879
296	893.467	895.467	856.238	859.665	37.2286	39.2286	0	3.42652	0.4435	0.443537	5.14762e-07	0.114571	6.26703e-08	0.564715	0.252218	1.0798	0.283182	0.558251	1.0798
297	864.634	866.666	840.44	844.3	24.1938	26.2259	0	3.85992	0.459862	0.455733	5.68413e-08	0.041443	1.32334e-07	0.578248	0.32811	1.32251	0.341268	0.575632	1.32251
298	882.338	884.338	851.774	855.778	30.5644	32.5644	0	4.00412	0.449745	0.449632	1.08106e-07	0.00254824	3.35383e-08	0.615739	0.345918	1.80794	0.346624	0.615184	1.80794
299	869.684	871.685	842.942	845.545	26.7426	28.743	0	2.60376	0.456953	0.457418	6.39113e-08	0.805642	1.27e-07	0.637101	0.0702582	1.0798	0.322764	0.565829	1.1607
300	886.399	888.399	852.583	856.324	33.8166	35.8166	0	3.74152	0.447456	0.447473	1.52391e-07	0.0946901	2.83185e-07	0.565142	0.268468	1.0798	0.293745	0.559247	1.0798
301	875.332	877.332	849.049	851.79	26.2832	28.2832	0	2.74154	0.453722	0.453798	2.03e-07	5.59132	0.0339247	0.644663	-1.43047	0.351659	0.357297	0.610131	1.80794
302	879.533	881.533	851.644	855.226	27.8893	29.8894	0	3.5824	0.451333	0.451438	6.84216e-07	0.154345	1.10759e-08	0.553759	0.270434	1.0798	0.308731	0.55406	1.0798
303	877.081	879.081	853.988	853.307	23.7742	25.0931	0.681063	0	0.452726	0.452711	5.45575e-07	20.2602	0.0468484	0.726104	-7.25811	0.108947	0.350975	0.58089	1.56522
304	868.052	870.052	846.795	850.796	21.2575	23.2575	0	4.00107	0.457891	0.457898	2.79035e-08	1.14547e-05	2e-08	0.61136	0.375244	1.96975	0.375511	0.612787	1.96975
305	880.436	882.436	846.188	850.115	34.2482	36.2482	0	3.92721	0.450822	0.450948	2.05206e-07	4.91102	0.00597799	0.68408	-1.29378	0.432564	0.314945	0.584608	1.32251
306	876.171	878.171	846.649	850.179	29.5214	31.5214	0	3.52954	0.453244	0.453221	1.69926e-07	0.11559	4.82596e-07	0.565839	0.28128	1.0798	0.30664	0.559362	1.0798
307	881.089	883.104	854.675	857.988	26.414	28.4284	0	3.31215	0.450452	0.453153	8.36877e-08	8.0764	0.0244092	0.647848	-2.16485	0.270755	0.359786	0.617163	1.96975
308	866.876	868.876	847.967	851.789	18.9081	20.9081	0	3.8212	0.458568	0.45855	2.10513e-07	0.169003	2.46447e-08	0.488414	0.133697	0.189851	0.159917	0.486798	0.189851
309	876.46	878.46	848.752	852.4	27.7079	29.7079	0	3.64787	0.453079	0.453133	9.02825e-08	0.996742	2.25428e-07	0.632558	0.00118983	0.998893	0.354553	0.613705	1.80794
310	880.51	882.521	857.741	860.753	22.7692	24.7803	0	3.01235	0.45078	0.453153	8.36877e-08	0.569134	0.00147667	0.595413	0.150751	1.0798	0.320449	0.543934	1.0798
311	859.304	861.304	840.577	844.577	18.7264	20.7265	0	4.00004	0.462951	0.462966	5.46696e-07	3.9e-08	5.04282e-07	0.609786	0.384066	1.96975	0.384118	0.610203	1.96975
312	865.501	867.501	841.519	835.585	29.916	25.9825	5.93359	0	0.459361	0.459432	4.71628e-07	60.648	0.0883089	0.682523	-7.7559	0.108947	0.366233	0.611891	1.80794
313	870.797	872.797	849.56	853.624	21.2364	23.2365	0	4.06332	0.456315	0.456343	2.17545e-07	0.0601016	3.07166e-08	0.606357	0.351706	1.80794	0.367743	0.597447	1.80794
314	879.393	881.393	851.62	851.213	28.1797	29.7728	0.406881	0	0.451413	0.451359	3.01e-07	16.3303	7.83066e-10	0.685479	-3.91786	0.189851	0.359816	0.625613	1.96975
315	886.875	888.875	857.919	861.611	28.9561	30.9561	0	3.69262	0.447189	0.447257	2.40823e-07	14.1841	0.0340982	0.66924	-3.9348	0.189851	0.350228	0.613774	1.88884
316	859.565	861.565	840.589	844.471	18.9759	20.9759	0	3.88159	0.4628	0.462735	1.25798e-07	0.0537281	5.98465e-07	0.589668	0.352842	1.56522	0.367526	0.582315	1.56522
317	862.43	864.43	837.992	841.949	24.4377	26.4377	0	3.95684	0.461137	0.460948	4.73662e-07	0.0314599	1.87285e-07	0.564452	0.317785	1.0798	0.325863	0.561742	1.0798
318	867.217	869.217	838.313	841.231	28.9041	30.9041	0	2.91833	0.458372	0.458372	3.52576e-07	0.595233	2.47615e-07	0.620238	0.138421	1.0798	0.31246	0.565639	1.0798
319	880.55	882.561	855.576	858.621	24.9737	26.985	0	3.04485	0.450757	0.453153	8.36877e-08	9.47083	4.9318e-07	0.635858	-1.96862	0.270755	0.315627	0.548654	1.0798
320	865.718	867.741	843.986	839.175	26.5427	23.7546	4.8112	0	0.459236	0.455733	5.68413e-08	57.4042	0.0189421	0.662251	-6.52571	0.108947	0.369254	0.603153	1.80794
321	883.532	885.532	852.339	855.048	31.1924	33.1924	0	2.70855	0.449071	0.448979	5.82553e-08	3.81257	0.0250806	0.67544	-0.986221	0.513468	0.300288	0.557038	1.0798
322	884.187	886.187	850.902	852.903	33.2851	35.2852	0	2.00087	0.448702	0.448906	6.4668e-08	1.1619	9.67457e-05	0.676782	-0.0577267	1.0798	0.345608	0.629036	1.88884
323	873.078	875.078	846.215	840.45	32.6283	28.8633	5.76499	0	0.455008	0.455027	1.15792e-08	52.0994	0.239627	0.69568	-10.0177	0.108947	0.314501	0.557473	1.0798
324	875.502	877.502	842.309	846.249	33.1926	35.1926	0	3.93946	0.453625	0.453504	2.23545e-08	0.0844571	1.42592e-05	0.574634	0.277248	1.0798	0.300298	0.566866	1.0798
325	882.631	884.631	848.032	850.437	34.5993	36.5995	0	2.40483	0.44958	0.449197	5.53634e-08	0.764149	0.00527571	0.629254	0.0773436	1.0798	0.293244	0.562652	1.0798
326	866.016	868.037	848.42	853.055	17.5955	19.6164	0	4.63498	0.459064	0.455733	5.68413e-08	7.67436e-10	0.0740171	0.617953	0.397316	2.53607	0.398088	0.64227	2.53607
327	865.143	867.143	845.347	848.4	19.7959	21.796	0	3.05276	0.459568	0.459484	2.2352e-07	0.537091	2.75519e-05	0.601546	0.169465	1.0798	0.336008	0.55009	1.0798
328	879.985	881.985	854.894	858.906	25.091	27.091	0	4.01195	0.451077	0.451074	3.0727e-07	0.0278213	4.32429e-07	0.618174	0.353675	1.96975	0.362349	0.613865	1.96975
329	866.455	868.472	848.289	850.237	18.1655	20.1833	0	1.94802	0.458811	0.455733	5.68413e-08	0.783692	0.0188484	0.618215	0.0836194	1.0798	0.339048	0.544941	1.0798
330	888.611	890.611	849.441	847.744	40.8666	41.17	1.69658	0	0.446214	0.446228	3.23206e-07	72.1223	0.0119958	0.725948	-8.95182	0.108947	0.282282	0.565385	1.0798
331	878.374	880.374	849.665	853.298	28.7082	30.7083	0	3.63209	0.451991	0.451898	7.03465e-08	0.0831443	1.22114e-07	0.558898	0.288477	1.0798	0.307111	0.556025	1.0798
332	883.934	885.934	855.034	857.068	28.8993	30.8993	0	2.03367	0.448845	0.4489	1.45388e-07	1.32805	0.0664871	0.663322	-0.127775	1.0798	0.347882	0.608347	1.80794
333	874.66	876.66	849.436	853.413	25.2237	27.2237	0	3.97638	0.454105	0.454085	4.42243e-07	0.0324869	5.80054e-07	0.592121	0.338785	1.56522	0.347781	0.588057	1.56522
334	885.242	887.243	853.7	854.699	31.5425	33.5425	0	0.999405	0.448107	0.447939	2.2524e-08	0.976536	0.00049466	0.645978	0.0081034	1.0798	0.297626	0.55525	1.0798
335	880.701	882.713	853.432	857.462	27.2697	29.2818	0	4.0301	0.450671	0.453153	8.36877e-08	3.69297e-07	0.00198891	0.617156	0.357346	1.96975	0.358935	0.62081	1.96975
336	866.808	868.808	839.978	842.962	26.8297	28.8297	0	2.98373	0.458608	0.458587	7.64236e-08	0.544125	0.00870974	0.62121	0.161619	1.1607	0.323707	0.568153	1.1607
337	876.583	878.583	850.327	854.34	26.2559	28.256	0	4.01227	0.453009	0.45276	5.38145e-10	0.00262933	4.57441e-06	0.61667	0.359329	1.88884	0.359938	0.615496	1.88884
338	867.635	869.635	850.358	853.9	17.2768	19.2769	0	3.5418	0.458131	0.457915	1.78869e-07	0.156555	2.90965e-08	0.555341	0.287239	1.0798	0.36387	0.566215	1.48432
339	881.918	883.918	842.178	844.343	39.7398	41.7398	0	2.16466	0.449983	0.450013	1.09043e-06	0.994614	0.0500883	0.649642	0.00177306	1.0798	0.283932	0.571371	1.0798
340	874.283	876.283	849.599	850.159	24.6838	26.6838	0	0.560395	0.45432	0.454361	2.33479e-07	8.97171	1.63883e-07	0.635759	-1.86162	0.270755	0.31789	0.551667	1.0798
341	893.372	895.372	853.424	857.417	39.9474	41.9474	0	3.99276	0.443553	0.443585	1.50754e-08	0.00301001	2.26366e-07	0.582442	0.296553	1.32251	0.298233	0.582952	1.32251
342	869.691	871.691	848.752	852.694	20.9391	22.9391	0	3.94166	0.456949	0.456831	5.04142e-07	0.0734981	7.3e-08	0.614498	0.350636	1.88884	0.371509	0.602513	1.88884
343	883.834	885.834	851.154	855.107	32.6799	34.68	0	3.95222	0.448901	0.449045	6.99627e-07	0.0136317	3.6038e-07	0.579628	0.312109	1.32251	0.314918	0.577581	1.32251
344	879.965	881.965	855.022	858.942	24.9427	26.9427	0	3.92011	0.451088	0.450914	9.17371e-08	0.0437637	9.03964e-08	0.58077	0.328801	1.48432	0.341459	0.576736	1.48432
345	871.083	873.083	839.976	843.835	31.107	33.107	0	3.8585	0.45615	0.456121	2.28334e-07	0.0640486	2.02076e-07	0.572455	0.290096	1.0798	0.305938	0.566383	1.0798
346	869.913	871.913	843.4	844.452	26.513	28.5137	0	1.05254	0.456822	0.457418	6.39113e-08	58.2955	6.41596e-09	0.582106	-5.57647	0.108947	0.316387	0.558943	1.0798
347	885.18	887.18	864.102	867.541	21.0777	23.0777	0	3.43844	0.448142	0.448031	1.55695e-08	3.76856	0.0100346	0.633702	-1.01052	0.432564	0.388853	0.664518	2.77879
348	881.331	883.347	848.164	851.812	33.1672	35.1831	0	3.64771	0.450315	0.453153	8.36877e-08	1.15806	0.00316504	0.652635	-0.0554509	0.998893	0.315976	0.581425	1.32251
349	873.615	875.615	848.916	853.059	24.6996	26.6997	0	4.14334	0.454702	0.454694	1.29172e-06	1.13792e-05	3.67708e-06	0.62274	0.359142	1.80794	0.360598	0.606544	1.80794
350	890.137	892.137	854.424	858.583	35.713	37.7131	0	4.15921	0.44536	0.445287	1.145e-06	4.13252e-06	7.18481e-05	0.565307	0.310226	1.32251	0.307313	0.578923	1.32251
351	872.803	874.806	848.189	842.219	30.5841	26.6179	5.9694	0	0.455166	0.456398	4.11524e-06	62.8658	0.0608762	0.68142	-7.65329	0.108947	0.319905	0.553784	1.0798
352	873.254	875.254	849.204	853.233	24.0503	26.0503	0	4.02877	0.454908	0.454942	2.67e-07	0.0277576	9.47558e-06	0.621716	0.360061	1.96975	0.367652	0.616851	1.96975
353	886.764	888.764	849.219	853.035	37.5449	39.545	0	3.81642	0.447251	0.447393	5.1e-07	0.0659957	7.06388e-07	0.605831	0.300319	1.48432	0.316204	0.598936	1.48432
354	875.799	877.799	833.999	838.002	41.7996	43.7996	0	4.00275	0.453456	0.453447	3.86149e-07	9.53343e-08	1.68611e-06	0.601754	0.305223	1.32251	0.305363	0.603635	1.32251
355	859.124	861.124	840.859	844.859	18.2651	20.2656	0	4	0.463056	0.462527	3.76045e-08	1.18251e-07	1.87763e-07	0.609701	0.385621	1.96975	0.385597	0.609804	1.96975
356	862.509	864.509	837.662	841.627	24.8469	26.8469	0	3.96539	0.461091	0.461151	2.45341e-07	0.02132	5.16336e-07	0.583371	0.334714	1.32251	0.34117	0.579065	1.32251
357	888.306	890.306	861.049	865.049	27.2566	29.2566	0	3.9994	0.446385	0.446362	2.28309e-09	0.0102138	5.31873e-10	0.614831	0.351627	1.96975	0.354636	0.612945	1.96975
358	890.587	892.587	851.678	855.667	38.9091	40.9091	0	3.98886	0.445108	0.445082	1.88161e-07	0.00520671	8.6e-08	0.5606	0.279996	1.0798	0.281206	0.562758	1.0798
359	890.835	892.835	865.122	867.492	25.7135	27.7135	0	2.37009	0.444969	0.445056	1.027e-07	5.7791	2.78e-07	0.64828	-1.52916	0.351659	0.308814	0.542009	1.0798
360	875.725	877.726	849.988	853.932	25.7373	27.7388	0	3.94456	0.453498	0.452598	3.16486e-08	0.0217658	6.17722e-09	0.589652	0.338975	1.56522	0.346099	0.588116	1.56522
361	878.373	880.373	853.391	857.247	24.9821	26.9822	0	3.85576	0.451991	0.451871	2.86821e-08	7.59551	0.00721224	0.652629	-2.13931	0.270755	0.357709	0.603164	1.80794
362	877.04	879.04	850.144	851.679	26.8959	28.8961	0	1.53526	0.452749	0.452939	7.8508e-07	0.841446	5.32676e-08	0.635691	0.056532	1.0798	0.312173	0.554244	1.0798
363	863.562	865.604	840.944	838.488	25.0743	24.6603	2.45638	0	0.460481	0.455733	5.68413e-08	358.571	0.0649592	0.703872	-34.0729	0.0280423	0.354973	0.585142	1.48432
364	868.957	870.957	846.049	849.585	22.9074	24.9075	0	3.536	0.457371	0.457305	3.1126e-07	0.916211	1.2773e-06	0.641655	0.0324257	1.0798	0.35103	0.580657	1.48432
365	885.402	887.402	859.229	863.604	26.1728	28.1728	0	4.37491	0.448017	0.44806	4.63232e-08	0.000474034	3.60788e-06	0.625592	0.373166	2.45517	0.374313	0.657292	2.45517
366	875.011	877.011	844.961	848.967	30.0502	32.0502	0	4.00682	0.453905	0.453888	6.12652e-07	3.30034e-06	3.74e-07	0.624657	0.351595	1.80794	0.351395	0.621005	1.80794
367	876.172	878.172	848.481	851.329	27.6905	29.6905	0	2.84732	0.453243	0.453221	1.69926e-07	0.601091	1.92e-07	0.610291	0.136898	1.0798	0.329071	0.574974	1.32251
368	869.595	871.595	838.852	842.821	30.7426	32.7426	0	3.96889	0.457004	0.456981	8.1915e-08	0.0227299	5.2044e-07	0.60189	0.329839	1.48432	0.335875	0.599186	1.48432
369	864.847	866.877	841.534	845.471	23.313	25.3432	0	3.9369	0.459738	0.455733	5.68413e-08	0.0230945	1.75003e-08	0.576078	0.336393	1.32251	0.343323	0.573717	1.32251
370	888.655	890.655	863.321	867.363	25.3344	27.3345	0	4.04212	0.44619	0.446057	6.01812e-08	0.0408477	9.95129e-08	0.545451	0.299569	1.0798	0.351717	0.59515	1.80794
371	877.29	879.29	855.723	846.532	30.7578	23.5666	9.19121	0	0.452607	0.452694	2.9791e-08	46.6953	0.0916835	0.682078	-8.10299	0.108947	0.340922	0.559868	1.32251
372	882.863	884.863	853.649	857.578	29.2146	31.2146	0	3.92953	0.449449	0.449453	1.65776e-07	0.0553021	2.1e-08	0.61754	0.331337	1.80794	0.347551	0.609521	1.80794
373	889.66	891.66	856.897	849.544	40.1156	34.7624	7.35317	0	0.445627	0.44565	1.57562e-07	83.5707	0.13626	0.721439	-10.0653	0.108947	0.323865	0.588276	1.48432
374	882.969	884.969	851.597	855.457	31.3716	33.3716	0	3.86026	0.449389	0.449437	5.30119e-09	0.0416239	3.33041e-06	0.577128	0.304531	1.32251	0.317842	0.575883	1.32251
375	878.348	880.348	854.297	854.164	24.1845	26.0518	0.132707	0	0.452006	0.451933	4.10933e-07	3.17551	4.45833e-07	0.648953	-0.733382	0.513468	0.348877	0.583	1.56522
376	887.931	889.931	846.539	849.956	41.392	43.3921	0	3.41729	0.446596	0.446693	1.41053e-07	1.76504	0.0283445	0.656814	-0.244055	0.837085	0.270128	0.561694	0.998893
377	882.38	884.38	857.738	861.579	24.6411	26.6411	0	3.84082	0.449722	0.449728	2.07793e-07	0.0409126	8.46207e-08	0.548054	0.301584	1.0798	0.314817	0.545921	1.0798
378	861.984	863.984	842.122	846.269	19.8618	21.8618	0	4.1473	0.461395	0.461497	4.27994e-08	0.0549482	3.7445e-07	0.606305	0.360066	1.80794	0.375092	0.600763	1.80794
379	872.977	874.977	852.675	855.193	20.3018	22.3018	0	2.5173	0.455066	0.454913	1.04e-07	0.999756	0.00231815	0.638694	0.000100562	1.0798	0.373355	0.602305	1.96975
380	868.988	870.988	844.27	848.028	24.7175	26.7175	0	3.75715	0.457353	0.457305	3.1126e-07	0.046519	2.77707e-08	0.560961	0.30731	1.0798	0.320759	0.555989	1.0798
381	892.822	894.822	853.261	856.045	39.5617	41.5617	0	2.78387	0.443859	0.443761	1.29297e-09	2.87052	0.00221654	0.688092	-0.624538	0.675276	0.311693	0.599319	1.48432
382	888.36	890.36	860.47	864.471	27.8895	29.8896	0	4.00069	0.446355	0.446258	2.75918e-07	2.013e-06	3.12309e-06	0.616349	0.353724	1.96975	0.353901	0.61515	1.96975
383	870.559	872.559	843.053	847.065	27.5058	29.5058	0	4.0124	0.456451	0.456386	7.3782e-09	7.53355e-07	6.81386e-07	0.591824	0.344677	1.48432	0.34166	0.591341	1.48432
384	877.452	879.452	859.312	863.286	18.1403	20.1403	0	3.97396	0.452515	0.452464	1.4538e-07	0.0272742	2.27795e-07	0.585045	0.362296	1.80794	0.36992	0.581131	1.80794
385	871.271	873.271	849.205	853.207	22.0661	24.0662	0	4.0027	0.456043	0.456026	1.17467e-07	1.8344e-06	1.76444e-07	0.610643	0.371954	1.96975	0.372485	0.612799	1.96975
386	896.465	898.465	864.811	867.619	31.6545	33.6545	0	2.80812	0.441815	0.44184	2.32349e-08	3.89383	0.00882167	0.666771	-0.990828	0.513468	0.337785	0.605243	1.80794
387	876.908	878.908	850.185	854.176	26.7223	28.7223	0	3.99035	0.452825	0.452817	1.96383e-07	0.0600081	2.29752e-07	0.591645	0.32341	1.48432	0.340129	0.584423	1.48432
388	865.694	867.694	838.075	840.68	27.6185	29.6186	0	2.60447	0.45925	0.459095	4.16458e-07	0.685696	0.0133182	0.625974	0.110626	1.0798	0.316053	0.564329	1.0798
389	866.948	868.948	845.44	845.889	21.5086	23.5086	0	0.449201	0.458527	0.45858	3.0227e-07	12.1818	0.0157907	0.661184	-3.35396	0.189851	0.347084	0.568811	1.32251
390	889.391	891.391	854.899	858.201	34.4926	36.4926	0	3.3024	0.445777	0.445734	8.31087e-08	0.346579	1e-09	0.602772	0.196574	1.0798	0.290979	0.557783	1.0798
391	888.891	890.891	848.604	847.149	41.7422	42.2866	1.45558	0	0.446057	0.446101	1.38257e-08	76.2075	0.00614034	0.730681	-9.04855	0.108947	0.27995	0.566574	1.0798
392	865.835	867.857	843.163	846.721	22.6717	24.6939	0	3.55823	0.459168	0.455733	5.68413e-08	0.328376	1.42574e-06	0.633165	0.258113	1.56522	0.367427	0.605876	1.80794
393	870.524	872.524	849.498	853.555	21.0267	23.0267	0	4.0575	0.456471	0.456472	9.82862e-09	0.0116957	7.60761e-09	0.596564	0.36571	1.80794	0.369083	0.598178	1.80794
394	885.388	887.388	861.74	863.408	23.6476	25.6476	0	1.66813	0.448025	0.447975	3.50922e-07	10.6847	0.000889971	0.697061	-3.47752	0.189851	0.355445	0.591454	1.80794
395	878.343	880.343	843.509	847.246	34.8334	36.8335	0	3.73673	0.452009	0.452026	5.03162e-07	0.0827255	3.67223e-08	0.574928	0.274905	1.0798	0.295308	0.566855	1.0798
396	886.912	888.912	860.377	854.972	31.9398	28.5346	5.4052	0	0.447168	0.447257	2.40823e-07	17.0968	0.00770308	0.687238	-4.06858	0.189851	0.340195	0.582376	1.56522
397	879.201	881.201	852.708	856.708	26.4935	28.4935	0	4.00004	0.451521	0.451479	1.54495e-07	6.65208e-06	1.65113e-06	0.620868	0.361472	1.96975	0.361471	0.620823	1.96975
398	877.51	879.51	853.848	848.474	29.0359	25.6615	5.37437	0	0.452482	0.452487	1.16627e-07	48.1535	0.193911	0.672155	-8.88772	0.108947	0.319241	0.547606	1.0798
399	864.936	866.966	841.931	845.905	23.005	25.0344	0	3.97388	0.459687	0.455733	5.68413e-08	0.0407054	5.36498e-07	0.614131	0.355873	1.80794	0.367341	0.607808	1.80794
400	887.938	889.938	857.184	861.218	30.7548	32.7548	0	4.03435	0.446592	0.446559	1.09408e-07	9.54154e-06	4.93304e-07	0.578934	0.330508	1.48432	0.327128	0.584027	1.48432
401	882.329	884.329	851.296	853.831	31.0331	33.0331	0	2.53505	0.44975	0.449755	1.83277e-07	0.999729	0.0289239	0.643059	0.00010016	1.0798	0.318026	0.57473	1.32251
402	879.517	881.517	847.221	849.343	32.296	34.296	0	2.12162	0.451342	0.45139	3.25379e-08	0.798078	0.00126686	0.634462	0.068128	1.0798	0.299321	0.561528	1.0798
403	892.58	894.58	862.281	863.305	30.2997	32.2997	0	1.0245	0.443994	0.443852	2.24836e-07	1.11572	4.89217e-07	0.65301	-0.0414099	1.0798	0.314986	0.565589	1.32251
404	864.74	866.771	837.784	839.747	26.9559	28.9871	0	1.96329	0.4598	0.455733	5.68413e-08	0.999732	0.0363524	0.649059	0.000101443	1.0798	0.335632	0.58195	1.32251
405	876.238	878.238	855.631	859.473	20.6078	22.6079	0	3.84229	0.453205	0.453271	3.37803e-07	0.0646378	5.69487e-08	0.575655	0.331637	1.48432	0.351584	0.568237	1.48432
406	887.339	889.339	861.39	862.832	25.9496	27.9497	0	1.44194	0.446928	0.446884	2.0346e-07	8.54196	0.0218635	0.661848	-2.39944	0.270755	0.309735	0.544917	1.0798
407	888.071	890.071	862.812	862.442	25.6298	27.2591	0.370701	0	0.446517	0.446544	2.1459e-07	1.91463	0.00155779	0.62083	-0.294127	0.675276	0.352618	0.596008	1.80794
408	880.56	882.56	852.347	855.581	28.2123	30.2123	0	3.23324	0.450751	0.450752	1.99218e-07	0.632345	7.78401e-07	0.607847	0.12631	1.0798	0.335921	0.585181	1.48432
409	870.36	872.36	845.107	839.205	31.1556	27.253	5.90265	0	0.456565	0.456531	5.43694e-07	47.3716	0.115816	0.688939	-8.3478	0.108947	0.319794	0.556822	1.0798
410	873.02	875.024	849.442	853.55	23.5785	25.5824	0	4.1084	0.455042	0.456398	4.11524e-06	0.0100239	0.0031799	0.490473	0.176957	0.270755	0.17901	0.493248	0.270755
411	874.108	876.108	843.342	847.285	30.766	32.7661	0	3.94255	0.45442	0.454287	7.06137e-07	0.018801	1.06532e-08	0.583613	0.317753	1.32251	0.323581	0.582226	1.32251
412	881.34	883.341	858.059	858.154	23.2812	25.2813	0	0.0946382	0.450309	0.450193	8.82e-07	14.0359	0.0174855	0.64474	-3.32736	0.189851	0.364551	0.606583	1.96975
413	880.447	882.447	848.173	850.424	32.2738	34.2738	0	2.25098	0.450815	0.450833	3.43089e-07	17.8964	0.157061	0.681046	-4.70299	0.189851	0.299072	0.560751	1.0798
414	877.766	879.766	854.046	858.061	23.7197	25.7198	0	4.01449	0.452336	0.452383	7.61762e-07	0.0386382	8.62525e-08	0.580656	0.334774	1.48432	0.345379	0.576059	1.48432
415	891.98	893.98	854.479	858.478	37.5009	39.5009	0	3.99855	0.444329	0.444339	4.15686e-07	0.000469094	6.2668e-07	0.559973	0.283203	1.0798	0.283454	0.559747	1.0798
416	874.41	876.41	841.359	840.949	33.4608	35.0512	0.409628	0	0.454248	0.454197	8.3e-08	395.367	0.0348244	0.737894	-37.8809	0.0280423	0.300952	0.567523	1.0798
417	867.081	869.081	843.43	845.816	23.6512	25.6513	0	2.38611	0.45845	0.458384	5.05338e-07	0.598442	1.141e-08	0.642894	0.154087	1.32251	0.365415	0.608568	1.80794
418	876.204	878.204	850.614	854.519	25.5903	27.5903	0	3.90472	0.453225	0.45312	1.64145e-07	0.0320849	9.82855e-08	0.556159	0.306634	1.0798	0.316234	0.553021	1.0798
419	888.703	890.703	856.602	857.762	32.1004	34.1004	0	1.15967	0.446163	0.446175	1.02173e-07	1.15612	0.0727709	0.643294	-0.0552543	1.0798	0.294764	0.553232	1.0798
420	876.357	878.357	854.524	856.946	21.8322	23.8323	0	2.42144	0.453138	0.453083	2.92415e-07	3.61135	5.87213e-09	0.630301	-0.880667	0.432564	0.378038	0.627028	2.21246
421	873.489	875.489	851.511	850.667	22.8217	23.9775	0.844242	0	0.454774	0.454613	1.2236e-07	5.61624	0.0448515	0.649318	-1.51522	0.351659	0.258207	0.510526	0.513468
422	878.303	880.303	853.408	857.412	24.8946	26.8946	0	4.00355	0.452032	0.452051	4.79e-07	7.34e-06	1.53162e-07	0.606483	0.360509	1.88884	0.360881	0.609015	1.88884
423	874.005	876.005	846.948	850.963	27.057	29.0571	0	4.01512	0.454479	0.454581	3.51525e-07	1.18194e-06	5.77e-07	0.627653	0.366218	1.96975	0.363064	0.627313	1.96975
424	871.204	873.204	846.422	850.128	24.782	26.782	0	3.70562	0.456081	0.45607	2.33304e-07	0.786205	3.37265e-06	0.626759	0.0781875	1.0798	0.362148	0.609594	1.80794
425	876.142	878.143	844.042	847.522	32.1004	34.1004	0	3.47985	0.45326	0.453374	6.60583e-08	0.308583	0.000129978	0.607259	0.221876	1.0798	0.30171	0.564122	1.0798
426	866.609	868.609	846.572	849.009	20.0363	22.0363	0	2.43632	0.458722	0.458712	2.87881e-07	3.63741	0.0345477	0.63667	-0.956197	0.432564	0.334277	0.549062	1.0798
427	895.597	897.597	864.011	866.679	31.5864	33.5865	0	2.66865	0.442297	0.442475	1.27473e-08	0.570085	0.00554941	0.627216	0.148386	1.32251	0.311292	0.565866	1.32251
428	876.343	878.343	846.822	850.768	29.5215	31.5215	0	3.94585	0.453146	0.453085	2.14e-07	0.0216779	1.8742e-07	0.578785	0.31793	1.32251	0.325038	0.578032	1.32251
429	877.963	879.963	854.691	847.438	30.5252	25.2724	7.25284	0	0.452225	0.452287	2.71164e-07	50.052	0.36108	0.682598	-11.3126	0.108947	0.320536	0.54696	1.0798
430	874.085	876.085	847.388	849.312	26.6965	28.6966	0	1.92357	0.454433	0.454581	3.51525e-07	9.02239	0.0896084	0.646938	-2.30823	0.270755	0.356859	0.611897	1.80794
431	890.333	892.333	855.979	858.567	34.3536	36.3536	0	2.58752	0.44525	0.445179	1.74014e-08	1.16231	0.0130771	0.661732	-0.0575562	1.0798	0.345056	0.635165	1.96975
432	867.5	869.5	842.568	846.631	24.9322	26.9323	0	4.06338	0.458209	0.458257	1.19e-07	0.0227621	5.98861e-07	0.625874	0.360754	1.88884	0.366546	0.619319	1.88884
433	883.723	885.723	851.838	849.89	33.8329	33.8851	1.94776	0	0.448963	0.448913	4.90745e-08	368.007	0.01895	0.729875	-37.412	0.0280423	0.299231	0.558396	1.0798
434	884.895	886.896	852.957	854.226	31.938	33.9388	0	1.26842	0.448303	0.448906	6.4668e-08	21.7832	0.00485323	0.687202	-4.07209	0.189851	0.343937	0.618068	1.80794
435	884.94	886.941	851.404	852.078	33.5362	35.537	0	0.673585	0.448277	0.448906	6.4668e-08	10.5484	0.0395116	0.679495	-2.6097	0.270755	0.31406	0.579723	1.32251
436	873.259	875.259	840.445	844.075	32.8138	34.8138	0	3.62998	0.454905	0.454788	1.0024e-07	0.0928846	2.78322e-07	0.572293	0.27579	1.0798	0.300937	0.567011	1.0798
437	885.504	887.504	855.588	859.616	29.9167	31.9167	0	4.02814	0.44796	0.447814	1.34137e-07	0.0212033	1.51086e-07	0.613537	0.34017	1.81143	0.345543	0.609739	1.81143
438	874.653	876.653	847.473	851.473	27.1801	29.1801	0	4.00056	0.454109	0.454038	2.83937e-07	3.59526e-06	7.2626e-05	0.626196	0.362174	1.96975	0.362376	0.62608	1.96975
439	886.967	888.968	859.896	863.871	27.0717	29.0718	0	3.97484	0.447137	0.447257	2.40823e-07	0.00947364	3.81857e-09	0.565328	0.322113	1.32251	0.324413	0.564193	1.32251
440	895.196	897.196	864.878	868.819	30.318	32.318	0	3.94083	0.442537	0.442679	2.11623e-08	0.0205778	1.37046e-06	0.578997	0.318508	1.48432	0.323645	0.576021	1.48432
441	882.454	884.454	847.743	851.249	34.7116	36.7116	0	3.50598	0.44968	0.449619	3.94882e-07	0.0831047	3.02486e-07	0.572225	0.273113	1.0798	0.292328	0.562376	1.0798
442	884.034	886.034	855.746	859.291	28.2878	30.2878	0	3.54516	0.448788	0.448761	1.38751e-07	0.114294	3.13882e-08	0.556362	0.279994	1.0798	0.305605	0.551031	1.0798
443	869.249	871.249	845.237	849.237	24.0127	26.0127	0	4.00044	0.457203	0.457169	3.82604e-07	5.31359e-07	6.19644e-07	0.610036	0.364405	1.80794	0.364344	0.609177	1.80794
444	878.547	880.547	849.555	852.985	28.9918	30.9918	0	3.42942	0.451893	0.4519	4.26305e-07	0.162615	3.57113e-08	0.568623	0.25295	1.0798	0.30662	0.556477	1.0798
445	877.309	879.309	844.463	846.712	32.8458	34.8459	0	2.24881	0.452596	0.452567	2.86383e-07	2.37736	1.05507e-07	0.632404	-0.409854	0.594372	0.220745	0.518584	0.513468
446	868.158	870.159	842.318	846.145	25.841	27.841	0	3.82785	0.45783	0.457751	3.62217e-07	0.0376161	6.6e-08	0.562675	0.30727	1.0798	0.31897	0.559366	1.0798
447	881.584	883.602	852.716	853.276	28.8686	30.8861	0	0.560153	0.450172	0.453153	8.36877e-08	0.999608	0.000345859	0.546997	0.000100247	0.513468	0.247271	0.518303	0.594372
448	884.825	886.825	849.688	851.847	35.1363	37.1363	0	2.15859	0.448342	0.448433	2.32432e-07	0.812213	0.00388777	0.632431	0.0614966	1.0798	0.290932	0.561437	1.0798
449	861.502	863.502	837.666	841.581	23.8364	25.8365	0	3.91508	0.461675	0.461765	3.20928e-07	0.0282531	3.03331e-07	0.577993	0.33448	1.32251	0.343229	0.577029	1.32251
450	879.06	881.06	842.168	846.506	36.8923	38.8924	0	4.33773	0.451601	0.451649	3.6571e-07	2.36005e-08	0.0190761	0.555704	0.290777	1.0798	0.290545	0.569159	1.0798
451	874.683	876.683	849.476	850.709	25.2062	27.2062	0	1.23249	0.454092	0.454038	2.83937e-07	0.89289	0.00190628	0.638993	0.0391596	1.0798	0.316673	0.552563	1.0798
452	877.159	879.159	845.824	849.886	31.3346	33.3347	0	4.06206	0.452682	0.452621	1.01589e-07	0.0388104	4.87052e-07	0.606095	0.325943	1.56522	0.336265	0.601546	1.56522
453	887.779	889.78	861.785	864.586	25.9942	27.9945	0	2.80065	0.446681	0.447066	3.96328e-08	0.643743	0.00404165	0.601735	0.121715	1.0798	0.309567	0.544677	1.0798
454	869.931	871.931	849.839	853.528	20.0923	22.0924	0	3.68929	0.456811	0.456676	1.25e-07	0.634819	2.40728e-09	0.607519	0.136335	1.0798	0.356866	0.57272	1.48432
455	878.505	880.505	849.217	853.115	29.288	31.288	0	3.89766	0.451917	0.4519	4.26305e-07	0.696255	3.88725e-07	0.620587	0.104634	1.0798	0.339587	0.596046	1.56522
456	907.332	909.332	870.24	873.492	37.0923	39.0923	0	3.25194	0.435837	0.435724	3.38859e-07	1.15142	0.0125771	0.65484	-0.0511147	1.0798	0.325411	0.610292	1.80794
457	884.614	886.615	853.762	856.167	30.8523	32.8527	0	2.40483	0.448461	0.448906	6.4668e-08	0.594888	0.0006696	0.64225	0.143836	1.32251	0.317864	0.573392	1.32251
458	873.2	875.2	847.521	851.522	25.6791	27.6791	0	4.00138	0.454939	0.454901	3.93468e-08	4.54954e-06	0.000129293	0.609656	0.359005	1.80794	0.359037	0.609757	1.80794
459	868.627	870.627	833.706	837.697	34.9209	36.9209	0	3.99131	0.45756	0.457505	1.27286e-07	0.145614	1.69202e-08	0.586442	0.261384	1.0798	0.30037	0.575563	1.0798
460	888.543	890.543	847.733	851.612	40.8094	42.8095	0	3.87915	0.446253	0.446372	5.40426e-07	0.108427	3.74536e-07	0.617732	0.282546	1.48432	0.310614	0.604037	1.48432
461	882.348	884.348	859.055	862.837	23.2939	25.2939	0	3.78202	0.449739	0.449632	1.08106e-07	0.2062	1.59476e-07	0.552481	0.251874	1.0798	0.358594	0.594919	1.80794
462	883.7	885.701	856.416	859.881	27.2844	29.2844	0	3.46524	0.448976	0.449134	6.4e-08	0.301116	0.000622453	0.625015	0.252741	1.56522	0.338949	0.584761	1.56522
463	889.61	891.61	854.077	858.08	35.5337	37.5337	0	4.00347	0.445654	0.445582	1.72822e-07	0.00883519	8.32737e-07	0.594262	0.316408	1.48432	0.318644	0.592988	1.48432
464	872.905	874.908	847.952	850.224	24.9532	26.9567	0	2.27194	0.455108	0.456363	6.64662e-06	0.590899	5.17685e-07	0.642114	0.15368	1.32251	0.335424	0.570708	1.32251
465	869.365	871.365	838.573	842.532	30.7923	32.7925	0	3.95984	0.457136	0.457418	6.39113e-08	0.0354696	1.20664e-07	0.573915	0.298236	1.0798	0.308734	0.568069	1.0798
466	866.978	868.992	851.588	855.59	15.3898	17.4043	0	4.00251	0.458509	0.455733	5.68413e-08	1.9e-07	3.9928e-07	0.651565	0.405941	2.77879	0.405861	0.648579	2.77879
467	870.028	872.028	841.46	844.99	28.5676	30.5676	0	3.52962	0.456756	0.456673	2.49082e-08	0.0869587	1.37449e-07	0.563715	0.29076	1.0798	0.311211	0.562207	1.0798
468	888.988	890.988	860.094	864.176	28.894	30.894	0	4.08138	0.446003	0.44589	7.22885e-08	0.034099	7.92195e-08	0.622752	0.343276	1.96975	0.352087	0.617525	1.96975
469	869.003	871.003	842.237	843.254	26.7658	28.7658	0	1.01684	0.457344	0.457305	3.1126e-07	19.3371	0.0166272	0.652938	-3.24824	0.189851	0.334119	0.578294	1.32251
470	883.136	885.136	858.627	862.68	24.5088	26.5089	0	4.05226	0.449295	0.449236	1.64582e-07	0.0138577	1.57691e-07	0.61011	0.357466	1.96975	0.362067	0.610003	1.96975
471	871.031	873.031	841.945	845.302	29.0864	31.0864	0	3.3571	0.45618	0.456219	4.57418e-07	20.3356	0.0307918	0.739462	-7.9179	0.108947	0.328461	0.581652	1.32251
472	882.238	884.238	853.789	857.601	28.4484	30.4484	0	3.81176	0.449802	0.449769	3.4014e-07	0.0771087	9.88263e-08	0.557395	0.287604	1.0798	0.306866	0.553351	1.0798
473	873.878	875.878	847.917	851.822	25.9608	27.9608	0	3.90412	0.454551	0.454569	3.8693e-07	0.0414297	1.42709e-06	0.586631	0.327538	1.48432	0.342042	0.583542	1.48432
474	875.017	877.017	849.577	853.579	25.4396	27.4397	0	4.00173	0.453902	0.453888	6.12652e-07	2.10682e-08	0.00016757	0.60723	0.358632	1.80794	0.358589	0.607563	1.80794
475	882.208	884.208	845.452	849.437	36.756	38.756	0	3.98571	0.449819	0.449769	3.4014e-07	0.00913441	1.21861e-07	0.566788	0.288359	1.0798	0.290329	0.567461	1.0798
476	861.476	863.476	844.128	848.128	17.3481	19.3481	0	4.00002	0.46169	0.461761	5.80641e-08	6.53783e-07	8.36541e-07	0.6037	0.385987	1.96975	0.385875	0.603752	1.96975
477	897.686	899.701	852.708	854.006	44.978	46.9937	0	1.29824	0.441139	0.438377	6.7732e-08	582.364	0.360202	0.762217	-57.8605	0.0280423	0.267715	0.565948	1.0798
478	881.499	883.516	844.5	847.338	36.9989	39.0158	0	2.83785	0.45022	0.453153	8.36877e-08	0.623003	8.2145e-07	0.621322	0.119504	1.0798	0.289505	0.567539	1.0798
479	872.047	874.047	848.621	851.011	23.4264	25.4264	0	2.38965	0.455598	0.455544	4.26e-07	16.6218	3.83546e-08	0.736662	-7.30032	0.108947	0.369893	0.616941	1.96975
480	874.721	876.721	848.794	852.807	25.9263	27.9263	0	4.01293	0.454071	0.454056	4.65e-07	0.0515312	2.25313e-08	0.597028	0.332949	1.56522	0.346699	0.590148	1.56522
481	877.24	879.24	840.521	843.928	36.7194	38.7195	0	3.40693	0.452635	0.452687	2.08235e-07	0.486917	0.00369888	0.611416	0.160669	1.0798	0.292134	0.570847	1.0798
482	873.473	875.473	845.644	849.688	27.8295	29.8296	0	4.04484	0.454783	0.454613	1.2236e-07	0.0274771	1.41925e-07	0.618471	0.348093	1.80794	0.355268	0.615376	1.80794
483	888.893	890.893	858.57	855.643	33.25	32.3229	2.9271	0	0.446056	0.446101	1.38257e-08	386.51	0.0254423	0.72271	-37.5492	0.0280423	0.298929	0.550794	1.0798
484	879.784	881.784	856.153	860.17	23.6308	25.6308	0	4.01713	0.451191	0.451223	1.95782e-07	0.0232663	8.775e-07	0.612867	0.3585	1.96975	0.364782	0.609065	1.96975
485	882.494	884.494	847.306	851.299	35.1874	37.1874	0	3.99283	0.449657	0.449573	3.19289e-08	0.00250709	5.65365e-07	0.584043	0.31085	1.32251	0.311555	0.583867	1.32251
486	874.057	876.057	851.226	855.226	22.8314	24.8314	0	4.00001	0.454449	0.454508	1.31e-07	1.50849e-06	5.21558e-09	0.613054	0.369699	1.96975	0.36967	0.613015	1.96975
487	881.387	883.404	851.1	855.144	30.2876	32.3038	0	4.04391	0.450283	0.453153	8.36877e-08	4.39473e-07	0.00411454	0.613242	0.347648	1.80794	0.347264	0.615131	1.80794
488	885.24	887.24	847.665	851.679	37.5753	39.5754	0	4.01459	0.448108	0.448131	2.29397e-07	0.0166527	1.17296e-07	0.602429	0.312207	1.48432	0.318076	0.60178	1.48432
489	886.555	888.555	859.713	863.363	26.8424	28.8424	0	3.65041	0.447369	0.447369	8.35903e-09	0.988619	0.00951818	0.651061	0.00436581	1.1607	0.324373	0.563277	1.32251
490	891.235	893.235	855.822	858.504	35.4135	37.4135	0	2.68269	0.444745	0.444598	1.79159e-07	7.66584	0.118391	0.678682	-2.12951	0.351659	0.288199	0.557556	1.0798
491	885.136	887.136	850.454	853.666	34.6826	36.6826	0	3.2127	0.448167	0.448119	6.3e-08	0.485761	4.8e-07	0.605104	0.161541	1.0798	0.292249	0.561073	1.0798
492	885.151	887.151	856.195	856.931	28.9561	30.9561	0	0.736223	0.448159	0.448086	1.71326e-08	1.17267	3.49452e-07	0.646676	-0.061067	0.998893	0.303403	0.551163	1.0798
493	868.202	870.202	845.288	849.265	22.9138	24.9138	0	3.97659	0.457805	0.457754	9.30902e-08	0.99975	0.0136329	0.645879	0.000100104	1.0798	0.369056	0.610966	1.88884
494	902.129	904.129	871.37	875.023	30.7584	32.7585	0	3.65304	0.438686	0.438693	3.66e-07	0.0644239	9.00147e-07	0.543985	0.271127	1.0798	0.291169	0.540719	1.0798
495	876.768	878.768	853.153	857.153	23.6156	25.6156	0	4.00004	0.452904	0.45276	5.38145e-10	1.1768e-05	1.597e-06	0.600318	0.360731	1.80794	0.360679	0.6002	1.80794
496	890.085	892.085	856.46	858.374	33.6256	35.6257	0	1.91394	0.445389	0.445404	5.17709e-07	4.85492	1.56256e-06	0.688892	-1.38482	0.432564	0.321456	0.588663	1.48432
497	878.966	880.966	853.853	857.151	25.1122	27.1122	0	3.29742	0.451655	0.451711	3.66945e-07	0.974047	6.01503e-07	0.641635	0.00978837	1.0798	0.356812	0.602487	1.80794
498	890.303	892.303	856.679	859.83	33.6244	35.6244	0	3.15115	0.445266	0.445247	2.98802e-07	1.25158	3.74151e-05	0.672493	-0.0924558	1.0798	0.338248	0.616379	1.80794
499	877.511	879.511	847.937	848.466	29.5739	31.5739	0	0.529567	0.452482	0.452487	1.16627e-07	1.14495	0.00178906	0.67114	-0.0536329	1.0798	0.350748	0.617505	1.80794
500	881.332	883.348	852.132	851.815	29.5168	31.2155	0.317182	0	0.450314	0.453153	8.36877e-08	1.1244	6.34057e-08	0.666151	-0.045299	1.0798	0.30437	0.554302	1.0798
501	871.571	873.571	846.197	850.198	25.3743	27.3743	0	4.00088	0.455871	0.455889	4.3485e-08	7.8657e-07	1.63872e-07	0.617285	0.363396	1.88884	0.363301	0.616033	1.88884
502	874.132	876.132	846.822	849.993	27.3107	29.3108	0	3.17148	0.454406	0.454362	3.11239e-07	1.15372	0.00915483	0.651987	-0.0574394	0.998893	0.312624	0.55709	1.0798
503	885.51	887.51	855.817	859.738	29.6932	31.6932	0	3.92082	0.447956	0.447972	1.66872e-07	0.0467348	9.9637e-08	0.589379	0.317545	1.48432	0.33015	0.583424	1.48432
504	859.647	861.647	836.262	840.107	23.385	25.385	0	3.84523	0.462752	0.462854	1.82525e-07	0.0519187	6.25951e-08	0.565679	0.315058	1.0798	0.329751	0.561822	1.0798
505	882.063	884.063	852.522	856.361	29.5415	31.5415	0	3.83867	0.449901	0.449871	2.05497e-09	2.10429	0.0186362	0.636006	-0.37349	0.675276	0.322712	0.5741	1.32251
506	876.649	878.649	845.753	848.403	30.8963	32.8963	0	2.65033	0.452972	0.452932	7.47094e-08	0.680509	3.3624e-05	0.624421	0.107659	1.0798	0.304216	0.561869	1.0798
507	893.418	895.418	862.876	859.208	34.2094	32.5413	3.66815	0	0.443527	0.44363	4.92691e-07	681.704	0.00422032	0.725512	-37.6618	0.0280423	0.324621	0.578579	1.48432
508	877.866	879.866	851.551	852.233	26.3155	28.3155	0	0.682197	0.45228	0.452198	7.13822e-08	0.985139	0.00157392	0.64923	0.00544482	1.0798	0.312924	0.552337	1.0798
509	877.786	879.786	846.733	850.616	31.0534	33.0534	0	3.88356	0.452325	0.452326	2.43e-07	0.0517169	2.60862e-07	0.563653	0.290277	1.0798	0.303476	0.561579	1.0798
510	884.418	886.418	850.969	854.729	33.4489	35.4492	0	3.76004	0.448572	0.448906	6.4668e-08	0.0772673	6.91002e-09	0.567045	0.27361	1.0798	0.295091	0.559769	1.0798
511	870.113	872.113	839.24	843.128	30.873	32.873	0	3.8877	0.456707	0.456716	9.06524e-07	0.0475843	1.96e-07	0.570012	0.294761	1.0798	0.307503	0.567207	1.0798
512	868.85	870.85	849.132	853.211	19.718	21.718	0	4.07884	0.457432	0.457422	5.67638e-07	0.029258	3.94178e-07	0.611417	0.371319	1.96975	0.37729	0.605437	1.96975
513	884.631	886.631	856.056	860.059	28.5746	30.5746	0	4.0028	0.448452	0.448514	3.50138e-07	0.00816687	3.59098e-07	0.620416	0.352268	1.96975	0.354365	0.619649	1.96975
514	878.482	880.482	842.766	846.749	35.716	37.716	0	3.98332	0.45193	0.451967	8.29256e-08	0.00872023	5.37076e-08	0.568519	0.291125	1.0798	0.293902	0.568689	1.0798
515	872.774	874.777	847.466	851.222	25.3072	27.3104	0	3.75521	0.455183	0.45626	1.45817e-05	0.0563302	2.13e-07	0.560599	0.303112	1.0798	0.317322	0.554145	1.0798
516	880.59	882.601	855.636	859.58	24.9541	26.9656	0	3.94447	0.450734	0.453153	8.36877e-08	0.0156859	1.98637e-07	0.549235	0.309995	1.0798	0.314888	0.54785	1.0798
517	888.85	890.85	852.594	855.911	36.2565	38.2565	0	3.31774	0.44608	0.446037	5.1343e-07	0.114284	4.39342e-08	0.569622	0.255369	1.0798	0.286263	0.559503	1.0798
518	865.723	867.723	838.445	841.792	27.2779	29.2779	0	3.34718	0.459233	0.459095	4.16458e-07	0.380324	7.38682e-08	0.625293	0.221287	1.32251	0.334621	0.581982	1.32251
519	888.725	890.725	860.376	864.376	28.3492	30.3492	0	4.00036	0.44615	0.446175	1.02173e-07	5.8e-08	7.41123e-07	0.618506	0.353724	1.96975	0.353714	0.617657	1.96975
520	869.909	871.91	835.99	839.571	33.9186	35.9193	0	3.5804	0.456824	0.457418	6.39113e-08	0.126756	1.32521e-08	0.577404	0.257998	0.998893	0.293327	0.565422	0.998893
521	871.848	873.848	848.563	852.435	23.285	25.285	0	3.87192	0.455713	0.455889	4.3485e-08	0.0617811	3.47605e-07	0.570584	0.32285	1.32251	0.339784	0.568061	1.32251
522	854.572	856.572	832.139	835.896	22.4334	24.4334	0	3.75759	0.465712	0.465705	5.39393e-08	0.0573082	1.78568e-07	0.565206	0.318147	1.0798	0.333785	0.562956	1.0798
523	882.084	884.084	849.466	853.079	32.618	34.618	0	3.61241	0.449889	0.449871	2.05497e-09	0.0940307	1.24547e-07	0.564823	0.270891	1.0798	0.297126	0.559676	1.0798
524	883.317	885.317	855.885	858.212	27.4318	29.4319	0	2.32715	0.449193	0.448983	2.85531e-07	4.46163	1.50092e-07	0.669924	-1.22145	0.432564	0.354934	0.613564	1.88884
525	875.961	877.961	852.423	856.422	23.538	25.538	0	3.9985	0.453363	0.453356	3.56263e-07	0.0144117	2.16603e-07	0.601911	0.35676	1.80794	0.360756	0.59988	1.80794
526	883.232	885.232	851.601	851.87	31.6307	33.6307	0	0.268684	0.44924	0.449259	3.03712e-07	1.06809	6.72697e-07	0.65889	-0.0239476	1.0798	0.298302	0.55691	1.0798
527	883.905	885.905	856.508	858.111	27.3976	29.3976	0	1.60344	0.44886	0.4489	1.45388e-07	0.873057	1.90949e-06	0.632493	0.0448248	1.0798	0.307842	0.549829	1.0798
528	877.502	879.502	852.548	856.213	24.9541	26.9541	0	3.66443	0.452486	0.452487	1.16627e-07	0.281942	1.21504e-07	0.614845	0.25072	1.32251	0.333467	0.567323	1.32251
529	867.645	869.645	847.024	850.862	20.6217	22.6218	0	3.83866	0.458125	0.457915	1.78869e-07	0.0426148	1.40624e-07	0.54953	0.31868	1.0798	0.331909	0.549264	1.0798
530	878.21	880.21	847.629	848.513	30.5806	32.5806	0	0.883228	0.452084	0.452112	5.93854e-07	24.6155	0.152608	0.670771	-4.48747	0.189851	0.304056	0.56023	1.0798
531	881.364	883.381	851.111	852.87	30.2537	32.2697	0	1.75876	0.450296	0.453153	8.36877e-08	0.859676	6.66653e-07	0.616643	0.0476481	1.0798	0.302785	0.556646	1.0798
532	882.768	884.768	851.241	850.241	32.5264	33.5269	0.999554	0	0.449503	0.449461	3.0651e-07	5.13858	0.0484823	0.666746	-1.25676	0.432564	0.329373	0.591554	1.48432
533	869.232	871.232	847.521	848.969	21.7105	23.7109	0	1.44776	0.457213	0.456779	7.55534e-08	3.04645	4.17372e-07	0.652431	-0.75466	0.513468	0.328463	0.55031	1.0798
534	902.471	904.471	866.728	867.047	35.7439	37.7439	0	0.319449	0.438497	0.438444	1.38751e-07	1.22573	2.16779e-09	0.649954	-0.0741848	0.998893	0.28133	0.548334	1.0798
535	886.619	888.619	855.755	859.53	30.8637	32.8637	0	3.77467	0.447333	0.447369	2.02132e-07	0.0588133	1.52723e-08	0.556721	0.281412	1.0798	0.298977	0.553625	1.0798
536	872.637	874.64	847.169	851.156	25.4679	27.4707	0	3.98703	0.455261	0.456398	4.11524e-06	0.0457949	2.94798e-08	0.596097	0.335641	1.56522	0.348322	0.590395	1.56522
537	876.5	878.501	846.157	850.157	30.3433	32.3435	0	4.00034	0.453056	0.452847	7.7245e-07	9.11841e-08	2.85713e-08	0.635623	0.35686	1.96975	0.35692	0.63476	1.96975
538	870.462	872.462	845.632	849.75	24.8299	26.8299	0	4.11762	0.456507	0.456527	4.20865e-07	7.07274e-06	0.000475845	0.622267	0.357871	1.80794	0.362022	0.60959	1.80794
539	861.867	863.867	839.233	843.035	22.6341	24.6341	0	3.80164	0.461463	0.461497	7.07361e-08	0.0546475	1.24388e-07	0.559279	0.311838	1.0798	0.329567	0.557939	1.0798
540	873.936	875.936	840.807	844.81	33.1293	35.1293	0	4.00319	0.454518	0.454477	3.44309e-07	0.00934895	5.15743e-07	0.589444	0.318014	1.32251	0.320335	0.588304	1.32251
541	878.15	880.15	844.521	848.521	33.6286	35.6286	0	4.00003	0.452118	0.452202	2.56546e-07	0.00016293	6.31938e-07	0.584444	0.316509	1.32251	0.31668	0.584869	1.32251
542	877.877	879.877	851.051	852.628	26.826	28.826	0	1.5763	0.452273	0.452198	7.13822e-08	0.845119	1.10422e-06	0.640397	0.0561272	1.0798	0.311988	0.553477	1.0798
543	882.944	884.944	856.361	858.164	26.583	28.583	0	1.80252	0.449403	0.449379	3.30148e-07	0.999714	0.0116567	0.611634	0.000100005	0.917989	0.35614	0.610882	1.88884
544	878.551	880.551	846.643	850.496	31.908	33.908	0	3.85273	0.45189	0.4519	4.26305e-07	0.0323738	1.10538e-06	0.580823	0.31167	1.32251	0.318832	0.580365	1.32251
545	866.057	868.078	840.365	844.372	25.6922	27.7128	0	4.00715	0.45904	0.455733	5.68413e-08	2.53815e-06	5.30208e-07	0.579924	0.335578	1.32251	0.336967	0.577411	1.32251
546	860.665	862.665	841.778	845.547	18.8875	20.8875	0	3.76894	0.46216	0.46205	3.41504e-07	0.101294	1.18e-07	0.553961	0.302937	1.0798	0.340545	0.551291	1.0798
547	883.691	885.691	858.431	861.261	25.2596	27.2596	0	2.83001	0.448982	0.449134	6.4e-08	0.784529	1.50643e-06	0.618213	0.0766432	1.0798	0.329692	0.563046	1.32251
548	860.184	862.184	838.462	841.383	21.7214	23.7215	0	2.92102	0.46244	0.462456	3.09155e-07	3.47113	0.017895	0.637815	-0.853328	0.432564	0.312263	0.542044	0.837085
549	877.642	879.642	855.078	858.16	22.5645	24.5645	0	3.08268	0.452407	0.452435	1.00556e-07	0.842086	0.0124372	0.620891	0.058942	1.0798	0.347219	0.5727	1.48432
550	866.332	868.332	844.508	847.076	21.8243	23.8243	0	2.56836	0.458882	0.4588	2.61862e-08	1.11842	9.02551e-08	0.635258	-0.0447839	0.917989	0.32328	0.547686	0.998893
551	889.62	891.62	860.572	857.156	32.464	31.0481	3.41601	0	0.445649	0.445873	5.22453e-07	4.14297	0.0178472	0.685799	-1.07229	0.513468	0.302156	0.548954	1.0798
552	874.861	876.861	850.062	854.07	24.7988	26.7989	0	4.00821	0.453991	0.454002	6.34e-07	0.0336312	2.82535e-07	0.623388	0.356442	1.96975	0.365481	0.617628	1.96975
553	886.866	888.866	851.852	855.436	35.0134	37.0136	0	3.58402	0.447194	0.446903	9.49664e-07	0.121451	2.67671e-08	0.565212	0.258104	1.0798	0.291058	0.560488	1.0798
554	896.327	898.327	866.232	870.358	30.0953	32.0953	0	4.12636	0.441892	0.44184	2.32349e-08	0.0147322	7.16743e-07	0.621402	0.341883	1.96975	0.347956	0.617183	1.96975
555	881.313	883.329	853.001	856.937	28.3124	30.3282	0	3.93677	0.450325	0.453153	8.36877e-08	0.0188391	2.41501e-07	0.573572	0.31887	1.32251	0.324864	0.571484	1.32251
556	872.141	874.141	849.45	853.505	22.6913	24.6914	0	4.0554	0.455544	0.455441	6.76414e-08	0.0646597	7.04869e-07	0.61285	0.346492	1.80794	0.364221	0.600392	1.80794
557	875.002	877.002	849.171	851.644	25.831	27.831	0	2.47364	0.45391	0.453938	9.50904e-07	0.987611	0.00735808	0.630772	0.00444297	0.998893	0.315591	0.553842	1.0798
558	881.993	883.993	854.077	853.37	28.6228	29.9157	0.707121	0	0.44994	0.449957	4.04444e-07	3.43558	0.00067278	0.65281	-0.771757	0.513468	0.32629	0.5712	1.32251
559	888.349	890.349	851.514	855.579	36.8348	38.8348	0	4.06428	0.446361	0.446439	8.07107e-08	0.0197961	1.85887e-06	0.64817	0.337259	1.96975	0.342098	0.642126	1.96975
560	880.805	882.805	850.074	852.38	30.731	32.7311	0	2.30621	0.450612	0.450525	5.39771e-07	0.759124	2.51471e-07	0.627284	0.0815618	1.0798	0.302063	0.558009	1.0798
561	860.029	862.029	839.034	843.035	20.9943	22.9943	0	4.00066	0.46253	0.462513	4.02903e-07	0.033162	8.71432e-07	0.605187	0.361167	1.72703	0.370568	0.599937	1.72703
562	881.056	883.07	852.596	856.597	28.4605	30.4746	0	4.00109	0.45047	0.453153	8.36877e-08	0.000565165	4.93255e-06	0.597942	0.3434	1.64613	0.343562	0.598145	1.64613
563	876.475	878.475	841.264	844.944	35.211	37.211	0	3.67995	0.453071	0.453089	1.27965e-08	0.355784	2.00627e-05	0.59859	0.200088	1.0798	0.295519	0.568918	1.0798
564	890.284	892.284	847.98	851.72	42.3043	44.3043	0	3.74028	0.445277	0.445247	2.98802e-07	0.0515976	3.5e-08	0.568745	0.262174	1.0798	0.275213	0.567829	1.0798
565	896.488	898.488	865.685	869.728	30.8031	32.8031	0	4.04318	0.441803	0.4418	2.76295e-07	0.059664	7.76987e-08	0.547658	0.27755	1.0798	0.339255	0.603304	1.80794
566	867.877	869.877	844.589	845.708	23.2882	25.2882	0	1.1196	0.457992	0.457915	1.78869e-07	0.925258	0.0254404	0.637675	0.0282564	1.0798	0.324508	0.554048	1.0798
567	867.125	869.125	845.533	849.536	21.5919	23.5919	0	4.00321	0.458425	0.458368	2.24274e-07	1.96159e-05	2.13648e-07	0.614069	0.37358	1.96975	0.374999	0.614093	1.96975
568	862.533	864.533	839.314	843.356	23.2189	25.2189	0	4.04134	0.461077	0.461167	1.84914e-07	0.0537239	1.63389e-07	0.595075	0.337966	1.48432	0.353779	0.587183	1.48432
569	881.356	883.372	852.747	856.545	28.6094	30.6255	0	3.79805	0.4503	0.453153	8.36877e-08	0.999704	0.0270107	0.62547	0.000104839	0.998893	0.334425	0.585006	1.48432
570	877.875	879.875	852.394	854.68	25.4813	27.4813	0	2.28594	0.452274	0.452198	7.13822e-08	1.14919	0.000436627	0.647466	-0.0558168	0.998893	0.360326	0.611568	1.88884
571	901.118	903.118	862.891	857.638	43.4804	40.2273	5.25304	0	0.439242	0.439255	2.80179e-07	427.19	0.031534	0.758185	-43.1729	0.0280423	0.331353	0.627881	1.88884
572	869.295	871.296	847.361	849.591	21.9345	23.9348	0	2.2305	0.457176	0.456779	7.55534e-08	0.722025	0.000532835	0.620778	0.102401	1.0798	0.328019	0.550711	1.0798
573	860.587	862.587	837.017	840.979	23.57	25.57	0	3.96258	0.462206	0.462205	1.14e-07	0.0611928	4.89098e-07	0.635952	0.357346	1.96975	0.374763	0.625691	1.96975
574	864.899	866.899	840.302	843.231	24.5966	26.5967	0	2.92891	0.459709	0.459831	5.36944e-08	7.64628	0.0297419	0.650287	-2.02987	0.270755	0.340987	0.57733	1.32251
575	881.106	883.12	854.389	856.449	26.7169	28.7314	0	2.06052	0.450442	0.453153	8.36877e-08	0.738901	0.00149304	0.58812	0.0884483	1.0798	0.310216	0.550403	1.0798
576	890.439	892.439	865.541	867	24.898	26.8981	0	1.45928	0.445191	0.44524	2.85441e-07	14.0369	1.15091e-07	0.651587	-3.51196	0.189851	0.357427	0.604239	1.96975
577	880.447	882.447	851.216	855.167	29.2311	31.2311	0	3.95082	0.450815	0.450833	3.43089e-07	0.0215029	1.09118e-07	0.57502	0.316746	1.32251	0.323832	0.57436	1.32251
578	873.206	875.206	850.234	851.744	22.972	24.972	0	1.50977	0.454936	0.454874	6.9e-08	0.842382	3.63846e-05	0.631642	0.0583276	1.0798	0.32292	0.549494	1.0798
579	886.406	888.406	857.78	860.661	28.6259	30.6259	0	2.88144	0.447452	0.447505	7.2854e-08	0.625755	3.11727e-07	0.60548	0.124903	1.0798	0.304083	0.550169	1.0798
580	882.985	884.985	849.703	850.218	33.2826	35.2826	0	0.514989	0.44938	0.449379	3.30148e-07	352.428	0.0179091	0.726217	-36.9327	0.0280423	0.295853	0.560395	1.0798
581	888.169	890.169	851.513	855.497	36.6557	38.6557	0	3.98356	0.446462	0.446429	7.51463e-08	0.0173865	8.23706e-08	0.584731	0.302031	1.32251	0.306884	0.582527	1.32251
582	890.321	892.321	859.365	857.379	32.9422	32.956	1.98624	0	0.445256	0.445247	2.98802e-07	7.15444	0.0250809	0.679134	-1.84942	0.351659	0.290636	0.545386	0.998893
583	877.101	879.101	854.163	858.185	22.9372	24.9373	0	4.02118	0.452715	0.452671	2.65913e-07	0.0124709	3.82e-07	0.603487	0.361024	1.88884	0.364425	0.603115	1.88884
584	874.225	876.225	848.526	852.4	25.6991	27.6991	0	3.87367	0.454353	0.454269	2.55152e-07	0.0371778	4.01332e-08	0.557654	0.305709	1.0798	0.334187	0.572388	1.32251
585	860.572	862.572	843.016	846.105	17.5566	19.5566	0	3.08958	0.462214	0.4622	6.47174e-07	3.09315	0.00353049	0.625936	-0.762829	0.432564	0.344801	0.548844	1.0798
586	884.627	886.627	856.549	860.426	28.0774	30.0778	0	3.87729	0.448454	0.448906	6.4668e-08	0.0569241	2.02589e-08	0.585672	0.318419	1.48432	0.33339	0.580266	1.48432
587	880.795	882.807	857.939	861.332	22.8556	24.8683	0	3.39314	0.450618	0.453153	8.36877e-08	0.331468	3.94897e-09	0.613372	0.247074	1.48432	0.344864	0.570651	1.48432
588	875.029	877.029	850.987	854.406	24.0418	26.0418	0	3.41831	0.453895	0.453933	3.96654e-07	0.575027	8.63747e-08	0.633103	0.160802	1.32251	0.349525	0.584018	1.56522
589	889.769	891.769	855.53	859.61	34.2393	36.2393	0	4.08008	0.445565	0.445542	5.39102e-08	0.0205728	8.88305e-07	0.628665	0.336333	1.88884	0.341227	0.625744	1.88884
590	877.251	879.251	852.958	856.671	24.2925	26.2925	0	3.71261	0.452629	0.452587	4.61278e-07	0.316302	1.66161e-07	0.601693	0.243141	1.32251	0.359496	0.602394	1.80794
591	866.028	868.028	841.224	844.613	24.8046	26.8047	0	3.38875	0.459057	0.458956	2.15663e-07	7.47091	4.1e-08	0.657087	-2.02899	0.270755	0.323149	0.559367	1.0798
592	865.459	867.459	846.291	850.326	19.1674	21.1675	0	4.03514	0.459386	0.459483	1.58548e-07	0.00886252	1.99583e-07	0.600817	0.374626	1.88884	0.377713	0.601684	1.88884
593	869.961	871.961	843.383	847.186	26.5775	28.5775	0	3.8021	0.456794	0.456844	8.85812e-08	0.0806443	4.61148e-08	0.563646	0.293331	1.0798	0.316998	0.559686	1.0798
594	885.211	887.211	854.457	858.484	30.7542	32.7542	0	4.02757	0.448125	0.448086	1.71326e-08	0.00781726	2.25e-07	0.631297	0.349104	1.96975	0.351596	0.627242	1.96975
595	897.681	899.681	860.158	863.901	37.5229	39.5229	0	3.74239	0.441142	0.441241	2.48666e-07	2.95981	0.00549949	0.695049	-0.709095	0.675276	0.30086	0.575958	1.32251
596	893.72	895.72	860.921	863.914	32.7992	34.7992	0	2.99306	0.443359	0.44332	1.89732e-07	4.46504	0.0516779	0.644696	-0.951187	0.513468	0.33769	0.611021	1.80794
597	896.338	898.338	866.741	870.392	29.597	31.597	0	3.65103	0.441886	0.441885	4.12411e-07	0.0639378	7.49223e-08	0.547552	0.279144	1.0798	0.296518	0.543484	1.0798
598	865.551	867.551	843.163	842.967	22.5841	24.3876	0.196517	0	0.459332	0.459232	1.81213e-07	3.40639	1.05756e-07	0.624726	-0.727828	0.432564	0.329158	0.555202	1.0798
599	891.754	893.754	859.343	860.976	32.411	34.411	0	1.63297	0.444456	0.444454	3.40324e-07	0.899764	0.0002785	0.632797	0.0335777	1.0798	0.293199	0.551855	1.0798
600	865.744	867.744	841.569	845.43	24.1756	26.1757	0	3.86142	0.459221	0.459095	4.16458e-07	0.0499173	1.30254e-07	0.5579	0.304406	0.998893	0.318054	0.553083	0.998893
601	892.607	894.607	861.295	861.379	31.3119	33.312	0	0.0838422	0.443979	0.443819	5.71e-07	1.11914	0.00725353	0.652258	-0.0416971	1.0798	0.294594	0.549018	1.0798
602	888.61	890.61	851.911	853.56	36.6993	38.6993	0	1.64975	0.446215	0.446177	1.16865e-07	410.584	0.00945341	0.732542	-38.1948	0.0280423	0.32181	0.602939	1.56522
603	879.222	881.222	853.236	850.524	28.698	27.9866	2.71142	0	0.451509	0.451437	4.68107e-09	9.22453	0.00241232	0.651029	-2.07175	0.270755	0.330512	0.568224	1.32251
604	892.873	894.873	859.47	856.789	36.0834	35.4023	2.68118	0	0.443831	0.443761	1.29297e-09	11.4059	0.0123447	0.684832	-2.676	0.270755	0.309913	0.572236	1.32251
605	870.599	872.599	842.859	843.817	27.7392	29.7392	0	0.957481	0.456428	0.456342	8.23505e-08	0.943226	0.000705414	0.655628	0.0211311	1.0798	0.341294	0.592049	1.48432
606	888.03	890.03	857.748	855.741	32.2895	32.2821	2.00743	0	0.44654	0.446542	4.89136e-08	6.86728	0.0110099	0.662825	-1.6224	0.351659	0.204249	0.502189	0.432564
607	875.856	877.856	850.715	854.351	25.1416	27.1417	0	3.63621	0.453423	0.453541	2.60685e-07	0.20203	3.33222e-09	0.566497	0.263905	1.0798	0.317198	0.55215	1.0798
608	889.239	891.239	863.251	864.317	25.9881	27.9882	0	1.06561	0.445862	0.44576	1.199e-06	0.950747	0.00504623	0.629695	0.0175738	1.0798	0.307655	0.542564	1.0798
609	880.907	882.921	852.469	856.275	28.439	30.4523	0	3.80656	0.450554	0.453153	8.36877e-08	0.0569583	4.41803e-07	0.557044	0.290603	1.0798	0.3073	0.554253	1.0798
610	881.365	883.381	855.69	857.79	25.675	27.691	0	2.10031	0.450296	0.453153	8.36877e-08	9.99327	3.01701e-08	0.647939	-2.13242	0.270755	0.339808	0.578057	1.48432
611	882.702	884.702	851.52	854.476	31.1826	33.1828	0	2.95675	0.44954	0.449197	5.53634e-08	0.618343	0.00412039	0.611315	0.125793	1.0798	0.300676	0.557555	1.0798
612	869.184	871.184	842.852	846.86	26.3321	28.3321	0	4.00741	0.45724	0.457169	3.82604e-07	0.0549767	1.99682e-07	0.596505	0.329183	1.48432	0.344559	0.589532	1.48432
613	858.81	860.81	832.259	834.661	26.5508	28.5508	0	2.40145	0.463239	0.463139	1.99537e-07	0.763217	0.0375363	0.630262	0.0859141	1.0798	0.321384	0.567404	1.0798
614	913.544	915.544	875.438	868.878	44.6663	40.1061	6.56028	0	0.432427	0.432439	2.00341e-07	80.0763	0.0342742	0.72446	-9.84843	0.108947	0.272515	0.543741	1.0798
615	875.681	877.681	843.158	847.149	32.5236	34.5239	0	3.99162	0.453523	0.453568	3.79585e-06	0.0899341	2.07185e-08	0.571034	0.277029	1.0798	0.320392	0.585421	1.32251
616	884.532	886.533	850.894	849.717	34.8155	35.6389	1.17693	0	0.448507	0.448906	6.4668e-08	500.989	0.255375	0.7345	-48.0208	0.0280423	0.313443	0.579386	1.32251
617	886.749	888.749	856.063	848.766	37.9832	32.6859	7.29731	0	0.44726	0.447303	1.09195e-07	71.2968	0.0276869	0.713396	-8.70608	0.108947	0.328357	0.585429	1.48432
618	872.151	874.151	845.093	849.105	27.0586	29.0586	0	4.01176	0.455539	0.455572	2.70349e-07	0.00286844	3.74171e-07	0.627556	0.363692	1.96975	0.364008	0.628725	1.96975
619	880.881	882.894	852.059	853.442	28.8214	30.8346	0	1.38241	0.45057	0.453153	8.36877e-08	22.8771	0.118661	0.655171	-4.04765	0.189851	0.299159	0.548766	0.998893
620	877.221	879.222	850.703	853.774	26.5184	28.5197	0	3.07147	0.452646	0.453468	1.37805e-07	0.791293	3.37114e-08	0.639847	0.0765303	1.1607	0.311941	0.552543	1.0798
621	880.251	882.251	853.004	855.163	27.247	29.2471	0	2.15893	0.450926	0.451113	1.76498e-07	1.04819	0.0288229	0.626399	-0.0170703	0.998893	0.309611	0.552157	1.0798
622	869.853	871.853	846.693	849.327	23.16	25.16	0	2.63416	0.456856	0.456861	7.77411e-08	0.694525	1.82713e-07	0.630822	0.114336	1.1607	0.340854	0.569152	1.32251
623	881.164	883.179	855.143	857.531	26.0205	28.0353	0	2.38759	0.450409	0.453153	8.36877e-08	0.737803	0.0072675	0.615524	0.0917079	1.0798	0.312022	0.549383	1.0798
624	866.133	868.133	844.343	846.988	21.7904	23.7907	0	2.64589	0.458996	0.458651	1.352e-06	2.86063	0.0105313	0.641494	-0.67256	0.513468	0.3302	0.553308	1.0798
625	879.562	881.562	854.37	856.247	25.1923	27.1924	0	1.87773	0.451317	0.451361	3.33189e-07	14.3462	3.03e-07	0.645436	-3.20476	0.189851	0.314156	0.54858	1.0798
626	880.362	882.362	844.281	845.784	36.0811	38.0812	0	1.50343	0.450864	0.450806	1.05152e-06	0.924803	1.73252e-06	0.650716	0.0251745	1.0798	0.291147	0.566698	1.0798
627	866.269	868.269	845.421	849.282	20.8483	22.8483	0	3.86096	0.458918	0.458871	2.77273e-07	0.0443527	2.879e-06	0.552836	0.318516	1.0798	0.332671	0.551287	1.0798
628	874.502	876.502	845.314	849.303	29.1885	31.1886	0	3.9894	0.454195	0.454149	3.65354e-08	0.0177371	2.12342e-07	0.600168	0.335883	1.56522	0.340759	0.597969	1.56522
629	874.135	876.135	843.982	845.917	30.1534	32.1534	0	1.93502	0.454405	0.454362	3.11239e-07	0.86887	0.00626829	0.642418	0.0460054	1.0798	0.324969	0.581387	1.32251
630	864.672	866.704	843.632	847.008	21.0398	23.0716	0	3.37519	0.45984	0.455733	5.68413e-08	0.357687	1.18e-07	0.610794	0.239762	1.32251	0.34855	0.568447	1.32251
631	873.061	875.061	841.25	845.245	31.8103	33.8104	0	3.99439	0.455019	0.455093	3.74464e-07	0.00282944	5.97561e-07	0.566027	0.302888	1.0798	0.303302	0.565676	1.0798
632	889.746	891.746	861.17	862.136	28.5754	30.5754	0	0.965231	0.445579	0.445478	2.23e-07	6.26211	0.00667628	0.651483	-1.56039	0.351659	0.35209	0.615716	1.96975
633	891.589	893.589	842.835	846.814	48.7547	50.7548	0	3.97973	0.444548	0.444429	2.86165e-07	0.00824976	1.5174e-07	0.576124	0.261957	1.0798	0.264518	0.576196	1.0798
634	861.463	863.463	843.191	847.119	18.2713	20.2714	0	3.92785	0.461697	0.461761	5.80641e-08	0.038686	4.60774e-08	0.546293	0.327183	0.998893	0.336645	0.545089	0.998893
635	876.139	878.139	848.399	848.035	28.1044	29.74	0.364336	0	0.453262	0.453213	1.7e-07	22.7138	0.103182	0.662161	-4.0106	0.189851	0.304386	0.551046	0.998893
636	858.509	860.509	838.668	842.423	19.8411	21.8411	0	3.75515	0.463414	0.463525	2.91046e-08	0.103969	7.23736e-09	0.59496	0.332916	1.48432	0.362947	0.581065	1.48432
637	875.845	877.845	847.361	850.084	28.4835	30.4835	0	2.72216	0.45343	0.453391	2.40744e-08	0.86651	2.17165e-07	0.63991	0.0476757	1.0798	0.32742	0.576481	1.32251
638	884.396	886.396	851.608	855.333	32.7878	34.788	0	3.72528	0.448584	0.448906	6.4668e-08	0.0758236	6.51661e-07	0.56052	0.27044	1.0798	0.315282	0.57817	1.32251
639	878.565	880.565	843.477	845.651	35.0876	37.0877	0	2.17433	0.451883	0.451799	5.70521e-08	1.35988	0.00218777	0.65978	-0.1217	0.917989	0.294811	0.56736	1.0798
640	875.531	877.531	842.594	845.503	32.9378	34.9378	0	2.90899	0.453608	0.453574	1.08803e-07	6.52445	0.0209894	0.674956	-1.67464	0.351659	0.330011	0.600015	1.48432
641	887.754	889.754	857.013	860.786	30.7405	32.7408	0	3.773	0.446695	0.447066	3.96328e-08	0.0592677	1.09e-07	0.555634	0.281124	1.0798	0.298802	0.552531	1.0798
642	879.128	881.128	857.192	853.454	25.6738	23.9359	3.73792	0	0.451563	0.451485	1.11621e-07	9.66059	0.0119435	0.619082	-1.73025	0.270755	0.362064	0.592211	1.80794
643	871.818	873.818	849.421	853.421	22.3971	24.3972	0	4.00003	0.45573	0.455889	4.3485e-08	7.06824e-06	1.0153e-06	0.600199	0.365197	1.80794	0.365084	0.600167	1.80794
644	871.118	873.118	844.553	845.932	26.5646	28.5647	0	1.37861	0.456131	0.45617	2.26192e-07	16.7463	0.223401	0.656403	-4.5556	0.189851	0.36504	0.62744	1.96975
645	873.1	875.1	850.341	853.598	22.7597	24.7598	0	3.25743	0.454996	0.454971	1.27509e-06	0.741285	9.98719e-08	0.619748	0.09542	1.0798	0.349343	0.577172	1.48432
646	879.452	881.452	846.594	849.502	32.858	34.858	0	2.90795	0.451379	0.451452	2.3264e-08	15.1855	0.00184874	0.701647	-4.18564	0.189851	0.298609	0.562881	1.0798
647	884.552	886.553	854.078	857.647	30.4744	32.4748	0	3.56926	0.448496	0.448906	6.4668e-08	0.114569	2.5e-08	0.559203	0.265663	1.0798	0.301003	0.554813	1.0798
648	868.178	870.178	838.46	840.562	29.7175	31.7175	0	2.10146	0.457819	0.457918	1.65666e-07	15.5034	0.00951415	0.670412	-3.49417	0.189851	0.310147	0.566118	1.0798
649	869.208	871.208	848.524	852.524	20.6836	22.684	0	4.00044	0.457227	0.456779	7.55534e-08	1.24234e-06	5.03476e-05	0.657269	0.39256	2.53607	0.392502	0.656892	2.53607
650	872.44	874.442	845.257	849.001	27.1828	29.1852	0	3.74348	0.455374	0.456398	4.11524e-06	0.0518388	4e-08	0.591461	0.324106	1.48432	0.340248	0.587581	1.48432
651	882.996	884.996	846.994	849.963	36.0016	38.0017	0	2.96959	0.449374	0.449379	3.30148e-07	0.916948	0.00119369	0.647037	0.0279308	1.0798	0.310279	0.585622	1.32251
652	881.46	883.46	853.569	857.427	27.8902	29.8902	0	3.85791	0.450242	0.450354	3.41742e-07	0.0429409	6.78079e-08	0.588971	0.324837	1.48432	0.33488	0.582163	1.48432
653	890.679	892.679	862.279	863.552	28.4008	30.4008	0	1.27383	0.445056	0.445113	7.76075e-08	0.871177	1.3911e-06	0.626058	0.0440384	1.0798	0.302151	0.546285	1.0798
654	878.122	880.122	857.482	861.377	20.64	22.6401	0	3.89478	0.452134	0.452143	1.76755e-07	0.0535836	2.04089e-07	0.563068	0.326839	1.32251	0.342925	0.557264	1.32251
655	857.478	859.478	835.592	839.599	21.8865	23.8866	0	4.0077	0.464015	0.463866	4.58443e-07	5.32e-07	1.79658e-06	0.621596	0.378467	1.96975	0.379944	0.624604	1.96975
656	880.846	882.859	854.996	848.729	32.1172	27.863	6.26714	0	0.450589	0.453153	8.36877e-08	50.9599	0.0417861	0.686164	-7.86429	0.108947	0.339106	0.57812	1.48432
657	884.004	886.004	852.849	856.615	31.1549	33.1549	0	3.76588	0.448805	0.448932	8.35128e-08	0.0587531	1.25648e-07	0.559539	0.281559	1.0798	0.299531	0.55603	1.0798
658	880.025	882.025	857.801	860.75	22.2242	24.2242	0	2.94938	0.451054	0.450948	2.02948e-07	8.35963	0.00350581	0.627333	-1.85996	0.270755	0.367418	0.605174	1.96975
659	895.667	897.667	859.105	863.009	36.5614	38.5615	0	3.90364	0.442258	0.442475	1.27473e-08	0.0350412	1.63504e-07	0.591797	0.303459	1.48432	0.313335	0.588774	1.48432
660	891.001	893.001	857.292	861.518	33.7092	35.7092	0	4.22591	0.444876	0.444831	2.22625e-07	0.0666075	5.47844e-07	0.624857	0.31972	1.80794	0.337781	0.616023	1.80794
661	858.908	860.908	835.397	838.829	23.5114	25.5114	0	3.4328	0.463182	0.463192	8.93018e-08	0.914857	2.50052e-06	0.635068	0.0320696	0.998893	0.329085	0.561922	1.0798
662	879.121	881.121	854.045	856.816	25.0756	27.0756	0	2.77037	0.451567	0.4516	1.37133e-07	0.999736	0.00215548	0.644634	0.000100302	1.0798	0.360209	0.609008	1.88884
663	898.678	900.688	863.735	867.366	34.9429	36.953	0	3.6313	0.44059	0.438377	6.7732e-08	0.438379	7.81864e-06	0.617768	0.185178	1.32251	0.361167	0.691908	2.53607
664	889.686	891.686	858.419	862.504	31.2665	33.2665	0	4.08454	0.445612	0.445642	7.37771e-08	0.0298409	3.38924e-07	0.616115	0.334585	1.80794	0.342075	0.611072	1.80794
665	876.194	878.194	849.846	852.236	26.3479	28.3479	0	2.3895	0.453231	0.453184	6.22755e-08	0.879264	2.08323e-08	0.661232	0.0451967	1.0798	0.35947	0.615099	1.88884
666	868.476	870.476	847.761	851.821	20.7146	22.7146	0	4.05996	0.457647	0.45765	2.1091e-07	0.0293147	5.17517e-07	0.612165	0.368262	1.96975	0.375705	0.609301	1.96975
667	861.62	863.62	841.693	845.542	19.9262	21.9262	0	3.8485	0.461606	0.461568	2.1609e-07	0.0432017	4.1522e-08	0.554462	0.325622	1.0798	0.337221	0.552754	1.0798
668	882.721	884.721	846.171	849.234	36.5498	38.5498	0	3.06299	0.449529	0.449575	1.08488e-07	0.826804	2.50653e-08	0.639939	0.0576167	1.0798	0.326001	0.609646	1.56522
669	881.112	883.126	851.341	855.084	29.7711	31.7856	0	3.74329	0.450439	0.453153	8.36877e-08	0.0602663	1.87e-07	0.561622	0.287913	1.0798	0.303567	0.5558	1.0798
670	870.737	872.737	840.597	844.105	30.1396	32.1396	0	3.50759	0.456349	0.456313	5.16084e-07	0.120764	5.05887e-08	0.568013	0.274739	1.0798	0.307655	0.564422	1.0798
671	893.369	895.369	851.928	853.958	41.4417	43.4417	0	2.0301	0.443554	0.443585	1.50754e-08	0.981712	0.051045	0.634736	0.00579946	1.0798	0.27514	0.563976	1.0798
672	892.33	894.33	860.074	861.995	32.2557	34.2557	0	1.92056	0.444134	0.444189	3.97786e-07	1.17775	0.000864034	0.641637	-0.0607059	1.0798	0.299725	0.557223	1.1607
673	890.691	892.691	855.713	855.818	34.9773	36.9774	0	0.104965	0.44505	0.444899	9.22847e-07	0.999699	0.0123751	0.645135	0.000101242	1.0798	0.288163	0.556332	1.0798
674	868.039	870.039	844.592	846.257	23.4469	25.4469	0	1.6648	0.457898	0.457935	9.31328e-08	0.672612	0.00309974	0.653448	0.127293	1.32251	0.340547	0.570441	1.32251
675	913.975	915.975	865.327	869.327	48.6483	50.6483	0	3.99986	0.432194	0.432198	1.85394e-07	0.000924067	1.47493e-07	0.581336	0.276709	1.32251	0.276991	0.581447	1.32251
676	886.599	888.599	860.063	863.209	26.5358	28.5358	0	3.14647	0.447344	0.447369	2.02132e-07	0.54945	3.34629e-08	0.595662	0.151199	1.0798	0.308968	0.546739	1.0798
677	880.01	882.01	852.412	856.412	27.5985	29.5985	0	4.0006	0.451063	0.451057	4.09063e-08	5.61713e-07	7.80345e-07	0.62366	0.359927	1.96975	0.35931	0.623521	1.96975
678	889.938	891.938	853.241	856.857	36.6972	38.6973	0	3.61662	0.445471	0.445518	6.86683e-08	0.174358	9.81778e-08	0.570756	0.232965	1.0798	0.28603	0.560452	1.0798
679	878.985	880.985	851.702	853.739	27.2837	29.2837	0	2.03691	0.451644	0.451649	3.6571e-07	0.610875	3.44588e-07	0.610169	0.133596	1.0798	0.310636	0.553683	1.0798
680	884.358	886.358	850.594	854.313	33.7642	35.7644	0	3.71873	0.448605	0.448906	6.4668e-08	0.0963177	5.81013e-08	0.566352	0.268477	1.0798	0.314016	0.580821	1.32251
681	866.133	868.153	850.259	854.259	15.8747	17.8947	0	4.00018	0.458996	0.455733	5.68413e-08	5.74095e-07	4.82813e-07	0.765961	0.423111	3.83054	0.422848	0.76604	3.83054
682	865.474	867.474	842.359	845.723	23.1149	25.1149	0	3.36352	0.459376	0.459483	1.58548e-07	0.193899	8.80585e-11	0.572232	0.275447	1.1607	0.332926	0.561732	1.1607
683	897.671	899.671	860.1	863.769	37.571	39.571	0	3.66956	0.441147	0.441114	3.09196e-08	0.0912135	4.70565e-08	0.561543	0.256139	1.0798	0.280483	0.555085	1.0798
684	891.031	893.031	859.292	862.647	31.7388	33.7388	0	3.35506	0.44486	0.44478	3.45157e-08	0.502661	1.08499e-07	0.595452	0.158058	1.0798	0.295972	0.55228	1.0798
685	878.753	880.753	847.265	850.101	31.4876	33.4876	0	2.83619	0.451776	0.451825	4.08879e-07	0.687703	0.022057	0.616166	0.104349	1.0798	0.301708	0.561104	1.0798
686	849.113	851.113	829.425	833.422	19.6883	21.6883	0	3.99687	0.468886	0.468922	2.48376e-07	0.00126519	4.01e-07	0.562161	0.343717	1.0798	0.344352	0.561963	1.0798
687	887.243	889.243	854.371	857.709	32.8721	34.8721	0	3.33846	0.446982	0.447015	2.4927e-08	0.134142	1.66001e-09	0.576422	0.257678	1.0798	0.29343	0.555312	1.0798
688	881.688	883.688	847.2	851.109	34.4877	36.4878	0	3.90884	0.450113	0.450128	2.1783e-07	0.0864461	7.4337e-07	0.567493	0.271598	1.0798	0.314071	0.58444	1.32251
689	870.261	872.261	843.805	844.958	26.4558	28.4559	0	1.15259	0.456622	0.456641	2.95625e-07	14.5733	0.0254038	0.666186	-3.54842	0.189851	0.31631	0.558387	1.0798
690	868.898	870.898	848.167	839.354	29.5445	22.731	8.81349	0	0.457405	0.457305	3.1126e-07	58.7498	0.00920251	0.678144	-6.94979	0.108947	0.331829	0.549195	1.0798
691	873.105	875.105	847.417	841.383	31.7226	27.6886	6.03402	0	0.454993	0.455027	1.15792e-08	48.9259	0.131195	0.690425	-8.64116	0.108947	0.317146	0.555361	1.0798
692	863.295	865.295	836.378	840.32	26.9178	28.9178	0	3.94204	0.460636	0.460704	1.92464e-07	0.0410007	3.14116e-07	0.556387	0.295101	0.917989	0.305273	0.554049	0.917989
693	891.154	893.154	854.452	858.458	36.7016	38.7016	0	4.00562	0.444791	0.444705	2.03e-07	1.12667e-06	7.04674e-08	0.563656	0.291767	1.1607	0.29243	0.565953	1.1607
694	882.801	884.801	856.127	856.532	26.6742	28.6743	0	0.405188	0.449484	0.449595	7.37316e-07	4.45732	0.00335383	0.659729	-1.14241	0.432564	0.327938	0.567348	1.32251
695	893.228	895.228	867.252	870.967	25.9753	27.9753	0	3.71455	0.443633	0.443581	8.39497e-08	0.0689338	4.48214e-08	0.538956	0.284838	1.0798	0.306117	0.539779	1.0798
696	863.539	865.54	841.56	845.576	21.9796	23.9798	0	4.01579	0.460494	0.460544	2.23836e-06	0.00244408	3.14e-07	0.617391	0.375037	1.96975	0.376635	0.619343	1.96975
697	874.519	876.519	839.9	843.903	34.6184	36.6185	0	4.00257	0.454186	0.45413	1.00955e-06	0.000705077	1.49463e-07	0.591742	0.316877	1.32251	0.318202	0.591577	1.32251
698	878.663	880.663	850.592	854.592	28.0717	30.0717	0	4.00049	0.451827	0.451729	1.86781e-07	8.53745e-07	2.75504e-07	0.61319	0.352444	1.80794	0.352653	0.612418	1.80794
699	878.653	880.653	850.584	854.472	28.069	30.069	0	3.88792	0.451833	0.451729	1.86781e-07	0.0407815	9.51435e-05	0.578365	0.315599	1.32251	0.326913	0.573363	1.32251
700	866.616	868.616	842.715	846.526	23.9012	25.9013	0	3.81177	0.458718	0.458712	2.87881e-07	0.0376025	2.62517e-08	0.555921	0.314078	1.0798	0.323907	0.556406	1.0798
701	880.926	882.939	852.58	848.874	32.0524	30.3593	3.70654	0	0.450544	0.453153	8.36877e-08	45.3423	0.0169383	0.687153	-7.63286	0.108947	0.306736	0.553439	1.0798
702	880.344	882.344	842.999	846.999	37.3448	39.3449	0	4.00007	0.450874	0.450865	1.03165e-06	1.57525e-05	8.23604e-07	0.569808	0.290407	1.0798	0.290139	0.569821	1.0798
703	878.478	880.478	853.836	857.876	24.6422	26.6422	0	4.04054	0.451932	0.451825	1.5858e-08	0.0272957	2.51919e-07	0.606106	0.349784	1.80794	0.357591	0.601145	1.80794
704	889.15	891.15	853.588	847.641	41.5086	37.5618	5.94681	0	0.445912	0.446086	1.02132e-07	58.4987	5.59347e-07	0.729427	-8.96185	0.108947	0.308557	0.580044	1.32251
705	873.069	875.069	851.097	853.05	21.9724	23.9725	0	1.95293	0.455014	0.455049	1.15964e-06	0.760872	5.48493e-07	0.62126	0.0880977	1.0798	0.325689	0.547853	1.0798
706	868.679	870.679	840.409	844.226	28.2699	30.2699	0	3.81715	0.457531	0.457521	1.10917e-07	0.0881718	2.96195e-07	0.570759	0.291766	1.0798	0.31381	0.563785	1.0798
707	876.194	878.194	843.92	847.865	32.2736	34.2736	0	3.94531	0.453231	0.453184	6.22755e-08	0.039046	6.8907e-07	0.608151	0.324018	1.56522	0.334448	0.603354	1.56522
708	881.858	883.858	853.165	853.337	28.6926	30.6926	0	0.171573	0.450017	0.449948	1.20091e-07	0.999721	0.0784133	0.617049	0.000100338	1.0798	0.305031	0.552848	1.0798
709	875.503	877.503	847.585	851.528	27.9187	29.9187	0	3.94358	0.453624	0.453606	3.5709e-07	0.0205406	7.4862e-07	0.588339	0.332666	1.48432	0.337934	0.587498	1.48432
710	886.276	888.276	859.817	861.87	26.4591	28.4591	0	2.05269	0.447525	0.447579	1.14375e-07	1.17213	0.127527	0.619767	-0.0651052	1.0798	0.350876	0.600086	1.80794
711	888.207	890.207	854.733	858.621	33.4745	35.4746	0	3.88822	0.446441	0.446452	5.9958e-07	0.0255189	1.0873e-07	0.579074	0.30614	1.32251	0.311666	0.575661	1.32251
712	865.489	867.489	836.929	840.736	28.5596	30.5596	0	3.80631	0.459368	0.459408	7.34216e-08	0.0922297	1.32888e-06	0.572155	0.289276	1.0798	0.314598	0.566649	1.0798
713	867.256	869.256	846.315	849.561	20.9417	22.9417	0	3.24623	0.458349	0.45824	5.63351e-08	0.659541	0.0179527	0.608337	0.126542	1.0798	0.370642	0.600477	1.80794
714	874.866	876.866	851.605	854.247	23.2611	25.2612	0	2.64263	0.453988	0.45385	4.15669e-08	0.673036	1.60266e-07	0.608541	0.11671	1.0798	0.321863	0.549086	1.0798
715	908.778	910.778	869.028	872.862	39.7503	41.7503	0	3.8345	0.435051	0.43492	5.57997e-08	0.0334465	0.000193882	0.548537	0.264936	1.0798	0.271179	0.549169	1.0798
716	899.421	901.428	866.259	862.809	36.6125	35.1686	3.45056	0	0.440179	0.438377	6.7732e-08	415.666	0.0111552	0.72905	-38.9524	0.0280423	0.322192	0.586191	1.56522
717	878.539	880.539	848.716	850.798	29.823	31.823	0	2.08129	0.451897	0.4519	4.26305e-07	1.21114	0.00446481	0.658801	-0.0767179	0.998893	0.338172	0.596873	1.56522
718	871.441	873.441	845.81	849.475	25.6308	27.6308	0	3.66431	0.455946	0.455889	4.3485e-08	0.17083	1.2845e-06	0.596568	0.290102	1.48432	0.339271	0.578862	1.40341
719	882.376	884.377	856.255	860.181	26.1214	28.1214	0	3.92608	0.449724	0.449755	1.83277e-07	0.0766493	1.77816e-07	0.584507	0.317278	1.48432	0.338153	0.57797	1.48432
720	883.611	885.611	846.129	849.294	37.4812	39.4813	0	3.16473	0.449027	0.449107	5.80647e-08	2.32115	0.00295783	0.655542	-0.410554	0.675276	0.288787	0.567764	1.0798
721	884.378	886.378	848.613	852.586	35.7653	37.7655	0	3.97332	0.448594	0.448906	6.4668e-08	0.019129	2.08469e-06	0.59993	0.31659	1.48432	0.320638	0.597822	1.48432
722	879.431	881.431	852.158	853.585	27.2725	29.2725	0	1.42612	0.451391	0.451318	5.59261e-08	0.886116	2.09568e-06	0.637008	0.0405268	1.0798	0.309875	0.552771	1.0798
723	888.069	890.069	850.834	853.218	37.2353	39.2353	0	2.3842	0.446518	0.446496	1.83167e-08	1.04006	0.0146248	0.653723	-0.01348	1.0798	0.305503	0.583149	1.32251
724	882.141	884.141	855.874	859.528	26.2673	28.2673	0	3.65374	0.449857	0.449871	2.05497e-09	0.290376	0.00155288	0.598494	0.246075	1.32251	0.328741	0.566933	1.32251
725	871.689	873.69	844.201	841.242	30.447	29.4886	2.95882	0	0.455803	0.455788	6.74116e-06	68.3759	0.140053	0.681368	-8.44886	0.108947	0.313151	0.559224	1.0798
726	879.702	881.702	852.777	853.004	26.925	28.925	0	0.227369	0.451238	0.451288	5.44882e-08	0.999718	0.00294032	0.648627	0.000102769	1.0798	0.342181	0.588135	1.56522
727	884.845	886.845	853.313	856.28	31.5316	33.5317	0	2.96626	0.448331	0.448433	2.32432e-07	0.517657	0.0153095	0.628879	0.168001	1.32251	0.316934	0.574851	1.32251
728	890.064	892.065	852.528	856.477	37.536	39.536	0	3.94869	0.4454	0.445404	5.17709e-07	0.0248213	2.85e-07	0.60676	0.313915	1.56522	0.3196	0.603261	1.56522
729	882.469	884.469	849.986	852.643	32.4828	34.4828	0	2.65632	0.449671	0.449755	1.83277e-07	0.595918	0.0314584	0.636075	0.142608	1.32251	0.315915	0.578157	1.32251
730	878.587	880.587	848.1	852.103	30.4863	32.4864	0	4.00243	0.45187	0.451763	8.1e-08	7.09427e-07	0.000250255	0.618898	0.34898	1.80794	0.348767	0.61886	1.80794
731	888.879	890.879	861.869	862.232	27.0095	29.0095	0	0.363161	0.446064	0.445942	7.63362e-08	8.9882	0.0132479	0.666182	-2.44237	0.270755	0.323709	0.562709	1.32251
732	889.38	891.38	849.537	853.529	39.8431	41.8432	0	3.99243	0.445784	0.445896	2.48156e-07	0.00162837	2.87285e-07	0.60032	0.310278	1.48432	0.310828	0.60002	1.48432
733	880.591	882.602	856.213	860.334	24.3773	26.3888	0	4.12108	0.450734	0.453153	8.36877e-08	0.0542311	8.68334e-07	0.622842	0.344839	1.88884	0.36001	0.604449	1.88884
734	872.17	874.17	849.941	850.943	22.2288	24.2289	0	1.00205	0.455528	0.455461	2.58e-07	7.85255	0.0590019	0.644466	-2.14848	0.270755	0.34262	0.566013	1.32251
735	889.057	891.057	859.212	861.862	29.8455	31.8455	0	2.65	0.445964	0.446049	4.24847e-08	0.999262	8.74671e-08	0.656614	0.000267341	1.0798	0.348277	0.615127	1.88884
736	867.741	869.741	844.757	842.642	25.0985	24.9834	2.11513	0	0.45807	0.458191	3.82e-07	8.68175	0.0741513	0.639131	-2.06935	0.270755	0.372815	0.619278	1.96975
737	871.184	873.184	844.941	845.125	26.2422	28.2422	0	0.183231	0.456093	0.45607	2.33304e-07	14.6839	0.0173812	0.670352	-3.59146	0.189851	0.343755	0.587777	1.48432
738	869.495	871.496	844.203	848.101	25.292	27.2921	0	3.89755	0.457061	0.456779	7.55534e-08	0.0332189	7.66159e-08	0.560516	0.310104	1.0798	0.3201	0.557661	1.0798
739	873.884	875.884	850.444	854.356	23.4398	25.4398	0	3.91245	0.454548	0.454569	3.8693e-07	0.0769272	1.31704e-07	0.612368	0.340175	1.80794	0.361755	0.601121	1.80794
740	861.229	863.229	841.967	845.889	19.2613	21.2613	0	3.92168	0.461833	0.461796	1.44276e-07	0.0904971	7.15403e-07	0.491281	0.144781	0.189851	0.159913	0.490671	0.189851
741	875.184	877.184	852.081	855.978	23.1032	25.1032	0	3.89744	0.453806	0.453715	3.97928e-07	0.0607707	1.8279e-07	0.587568	0.333493	1.56522	0.351178	0.581519	1.56522
742	867.896	869.896	845.484	849.502	22.4127	24.4128	0	4.01871	0.457981	0.458036	4.20747e-07	5.56745e-07	0.00138292	0.616067	0.374868	1.96975	0.373508	0.616867	1.96975
743	887.581	889.581	849.031	852.702	38.5495	40.5497	0	3.67085	0.446792	0.447066	3.96328e-08	0.0797842	4e-08	0.572853	0.261964	1.0798	0.283461	0.56477	1.0798
744	879.853	881.853	853.596	854.342	26.2562	28.2562	0	0.745299	0.451152	0.451114	7.85639e-08	14.1439	0.00646406	0.673336	-3.73933	0.189851	0.343628	0.586605	1.56522
745	894.454	896.454	862.926	864.657	31.528	33.528	0	1.73084	0.44295	0.442978	8.15659e-08	0.998876	2.30532e-07	0.642781	0.000387987	1.0798	0.327282	0.586738	1.56522
746	878.773	880.773	850.141	854.146	28.6322	30.6323	0	4.00458	0.451764	0.451648	1.54757e-07	1.18131e-07	0.000434156	0.626254	0.358431	1.96975	0.358219	0.627409	1.96975
747	881.94	883.94	852.164	856.358	29.7766	31.7766	0	4.19396	0.44997	0.449924	3.50801e-08	0.0520333	4.57337e-07	0.622561	0.334944	1.80794	0.348645	0.614942	1.80794
748	872.583	874.586	847.043	851.045	25.5399	27.5426	0	4.00199	0.455292	0.456398	4.11524e-06	3.77526e-06	2.2059e-07	0.622677	0.364524	1.96975	0.365675	0.622302	1.96975
749	871.152	873.152	845.808	849.736	25.3442	27.3442	0	3.9282	0.456111	0.456126	4.1469e-07	0.0476037	2.2733e-07	0.560668	0.305534	1.0798	0.336068	0.573608	1.32251
750	888.257	890.257	857.17	861.175	31.0869	33.087	0	4.00491	0.446413	0.446297	1.70638e-07	0.00828986	6.83332e-08	0.587002	0.324862	1.48432	0.327194	0.585398	1.48432
751	872.334	874.336	841.906	844.364	30.4279	32.43	0	2.45864	0.455434	0.456449	5.96395e-07	0.580305	1.01834e-07	0.609844	0.136701	1.0798	0.30654	0.563948	1.0798
752	880.286	882.286	843.653	847.387	36.6322	38.6323	0	3.73385	0.450907	0.451056	2.90189e-07	0.264187	0.000866597	0.617285	0.239217	1.32251	0.310551	0.588987	1.32251
753	884.623	886.624	851.394	853.611	33.2295	35.2299	0	2.21714	0.448456	0.448906	6.4668e-08	1.4468	6.7393e-07	0.660272	-0.155524	0.917989	0.295282	0.559239	1.0798
754	884.664	886.664	853.41	857.392	31.2542	33.2547	0	3.98256	0.448433	0.448906	6.4668e-08	0.00945479	6.96083e-07	0.576773	0.315445	1.32251	0.317975	0.574941	1.32251
755	869.004	871.005	836.947	840.262	32.0572	34.0572	0	3.31473	0.457343	0.457305	3.1126e-07	0.303939	9.80988e-08	0.615973	0.226132	1.0798	0.304478	0.569302	1.0798
756	902.512	904.512	865.659	866.278	36.8523	38.8523	0	0.618365	0.438475	0.438543	2.9403e-08	3.19298	0.0227632	0.70311	-0.800371	0.675276	0.279791	0.5505	1.0798
757	871.444	873.444	837.566	841.073	33.8778	35.8779	0	3.50733	0.455944	0.455986	3.21589e-07	0.428162	0.000636919	0.608537	0.182948	1.0798	0.300774	0.571185	1.0798
758	878.151	880.151	844.702	846.841	33.4487	35.4487	0	2.13866	0.452118	0.452202	2.56546e-07	0.883228	0.0410134	0.6338	0.0397127	1.0798	0.297352	0.564128	1.0798
759	889.746	891.746	858.486	862.493	31.2606	33.2606	0	4.00717	0.445578	0.445478	2.23e-07	0.00198142	7.96126e-08	0.62386	0.34743	1.96975	0.348631	0.624726	1.96975
760	875.4	877.4	842.537	845.266	32.8629	34.8629	0	2.72907	0.453683	0.453567	1.15354e-08	1.20313	0.0349652	0.654053	-0.0721698	0.998893	0.30014	0.565701	1.0798
761	864.49	866.524	837.313	841.183	27.1776	29.2109	0	3.87064	0.459945	0.455733	5.68413e-08	0.0706966	3.25043e-08	0.60049	0.323804	1.48432	0.344795	0.594864	1.48432
762	885.592	887.592	853.361	855.064	32.2315	34.2315	0	1.70317	0.44791	0.447814	1.34137e-07	0.94085	0.0396331	0.631373	0.0202894	1.0798	0.296462	0.556421	1.0798
763	863.613	865.655	841.291	845.286	22.322	24.3639	0	3.99569	0.460452	0.455733	5.68413e-08	0.0266453	8.87471e-08	0.587392	0.347733	1.48432	0.355359	0.58399	1.48432
764	892.305	894.305	863.475	867.512	28.8301	30.8302	0	4.03633	0.444148	0.444241	2.5843e-07	0.0396479	6.20457e-07	0.607802	0.334664	1.80794	0.343874	0.601048	1.80794
765	901.607	903.607	863.176	858.437	43.1693	40.431	4.73839	0	0.438973	0.439031	2.98454e-07	434.522	0.000184449	0.755908	-41.8303	0.0280423	0.303415	0.581699	1.40341
766	876.769	878.769	850.153	854.241	26.6159	28.616	0	4.08757	0.452903	0.45276	5.38145e-10	0.0167048	3.12508e-07	0.627048	0.360147	1.96975	0.362318	0.623402	1.96975
767	868.38	870.38	835.322	839.061	33.058	35.058	0	3.73917	0.457703	0.457637	3.70997e-08	0.0793219	3.66829e-07	0.57995	0.282397	1.0798	0.303153	0.571711	1.0798
768	875.338	877.338	853.892	857.439	21.4459	23.446	0	3.5463	0.453718	0.453504	9.1302e-08	0.208424	4.80531e-07	0.552766	0.25949	1.0798	0.32644	0.545546	1.0798
769	882.287	884.287	856.501	860.499	25.7867	27.7867	0	3.99814	0.449774	0.449855	1.7157e-07	0.0571534	9.61299e-07	0.583862	0.323035	1.48432	0.338636	0.576971	1.48432
770	875.112	877.112	849.092	849.286	26.0195	28.0197	0	0.193398	0.453848	0.453522	2e-08	1.04928	0.0109179	0.655474	-0.0183768	1.0798	0.314441	0.553466	1.0798
771	869.832	871.832	849.323	853.38	20.5086	22.5086	0	4.05711	0.456868	0.45679	3.4205e-07	4.47453e-07	1.66133e-06	0.674031	0.40355	2.77879	0.398065	0.678335	2.77879
772	889.497	891.497	846.664	850.63	42.8332	44.8333	0	3.96652	0.445718	0.445896	2.48156e-07	0.021231	1.37586e-07	0.570916	0.269627	1.0798	0.274814	0.569349	1.0798
773	896.513	898.513	860.357	862.029	36.1563	38.1563	0	1.67283	0.441789	0.4418	2.76295e-07	1.18911	0.00906925	0.660463	-0.0650601	1.0798	0.314018	0.588017	1.48432
774	860.461	862.461	843.647	836.262	24.1989	18.8135	7.38547	0	0.462279	0.462103	8.48806e-08	38.0963	4.53325e-06	0.646949	-5.7288	0.108947	0.360725	0.560891	1.32251
775	865.613	867.613	842.377	836.034	29.5786	25.2353	6.34326	0	0.459297	0.459232	1.81213e-07	66.118	0.414064	0.674527	-11.5454	0.108947	0.352484	0.58491	1.48432
776	883.866	885.866	853.657	857.601	30.2092	32.2093	0	3.94381	0.448883	0.448898	1.46937e-06	0.0176662	4.97213e-07	0.575051	0.318399	1.32251	0.319879	0.572909	1.32251
777	869.373	871.373	843.725	847.073	25.6477	27.6479	0	3.34844	0.457132	0.456779	7.55534e-08	7.68241	0.00150959	0.663334	-2.14162	0.270755	0.319451	0.558426	1.0798
778	876.858	878.858	844.698	839.544	37.3141	34.1599	5.15418	0	0.452853	0.452748	2.98115e-07	11.7048	0.0304976	0.686771	-2.54961	0.270755	0.302087	0.564536	1.0798
779	896.52	898.52	867.723	869.827	28.7965	30.7966	0	2.10315	0.441785	0.441735	3.47205e-07	0.656527	1.33581e-07	0.615308	0.11603	1.0798	0.298545	0.542425	1.0798
780	886.018	888.018	847.525	851.525	38.4932	40.4932	0	3.99999	0.447671	0.447677	1.73685e-07	1.30476e-06	4.0349e-07	0.611865	0.321868	1.56522	0.321772	0.611468	1.56522
781	871.405	873.405	850.242	852.646	21.1627	23.1627	0	2.40398	0.455966	0.455889	4.3485e-08	0.684935	1.58862e-07	0.612494	0.115545	1.0798	0.328669	0.547411	1.0798
782	878.089	880.089	844.4	848.383	33.6886	35.6887	0	3.98273	0.452153	0.452339	1.32708e-07	0.0267657	6.30949e-07	0.602321	0.319834	1.48432	0.32745	0.599353	1.48432
783	860.509	862.509	840.8	843.639	19.7088	21.7088	0	2.83866	0.462251	0.462372	2.70764e-08	0.498371	2.61376e-07	0.64536	0.203059	1.48432	0.365001	0.582964	1.56522
784	873.549	875.549	849.203	853.021	24.3468	26.3468	0	3.81832	0.454739	0.454679	2.25818e-07	0.0550482	3.18061e-07	0.5852	0.330208	1.48432	0.345733	0.580341	1.48432
785	876.401	878.401	852.731	855.063	23.67	25.67	0	2.33275	0.453113	0.453082	1.2e-08	3.26021	3.35527e-08	0.661063	-0.841559	0.513468	0.366714	0.612847	1.96975
786	879.045	881.045	849.234	853.204	29.8112	31.8112	0	3.9701	0.45161	0.451649	3.6571e-07	0.0227525	3.05877e-07	0.598908	0.331587	1.56522	0.337504	0.595636	1.56522
787	877.768	879.768	848.758	852.332	29.01	31.01	0	3.57389	0.452336	0.452383	7.61762e-07	0.453891	2.48532e-07	0.646559	0.201873	1.48432	0.339072	0.594136	1.56522
788	870.379	872.379	848.735	840.311	30.0678	23.6437	8.42408	0	0.456554	0.456531	5.43694e-07	59.8714	0.0648385	0.680275	-7.59044	0.108947	0.344402	0.56568	1.32251
789	873.619	875.619	848.918	852.816	24.7008	26.7009	0	3.89801	0.454699	0.454607	9.54885e-07	0.0581809	2.93564e-07	0.594451	0.331903	1.56522	0.349059	0.587126	1.56522
790	881.58	883.58	854.026	857.252	27.5538	29.5538	0	3.22554	0.450174	0.450081	6.01344e-07	2.51761	0.000809756	0.64048	-0.512381	0.594372	0.309187	0.552666	1.0798
791	883.28	885.28	851.133	855.088	32.1467	34.1467	0	3.95502	0.449213	0.449185	1.43625e-07	0.0165846	2.3079e-07	0.594723	0.321071	1.48432	0.326738	0.590452	1.48432
792	884.271	886.271	860.166	861.38	24.1047	26.1048	0	1.2137	0.448654	0.448906	6.4668e-08	0.998993	0.0145622	0.635161	0.000373544	1.0798	0.362086	0.607612	1.96975
793	880.133	882.134	849.287	853.016	30.8461	32.8461	0	3.7284	0.450993	0.451079	6.83144e-07	0.120729	5.54231e-08	0.567748	0.263755	1.0798	0.321017	0.578075	1.32251
794	882.083	884.083	849.141	853.13	32.942	34.942	0	3.98907	0.449889	0.449871	2.05497e-09	0.0151726	6.20907e-07	0.593544	0.322361	1.48432	0.326132	0.593428	1.48432
795	870.222	872.222	843.821	846.56	26.4009	28.4009	0	2.73955	0.456644	0.456614	2.3e-08	0.599384	6.06997e-10	0.615172	0.140805	1.0798	0.34862	0.595717	1.56522
796	890.583	892.583	851.866	855.906	38.7168	40.7169	0	4.03959	0.44511	0.445082	1.88161e-07	1.47714e-06	3.38862e-07	0.556712	0.283429	1.0798	0.282068	0.56298	1.0798
797	872.214	874.216	842.392	846.174	29.822	31.8238	0	3.78215	0.455503	0.456441	1.034e-06	0.719438	9.71941e-08	0.628846	0.0976763	1.0798	0.337216	0.596094	1.48432
798	881.227	883.242	850.29	854.19	30.9364	32.9516	0	3.89996	0.450374	0.453153	8.36877e-08	0.0281815	1.07733e-07	0.553845	0.284757	0.998893	0.293795	0.551569	0.998893
799	864.411	866.445	843.988	847.529	20.4229	22.457	0	3.54108	0.45999	0.455733	5.68413e-08	0.157695	5.67394e-07	0.553662	0.288641	1.0798	0.334398	0.551541	1.0798
800	884.686	886.686	857.442	860.406	27.2434	29.2434	0	2.96359	0.448421	0.448398	7.7e-08	0.620286	0.00697693	0.602294	0.12825	1.0798	0.307913	0.54905	1.0798
801	874.289	876.289	850.078	852.208	24.2113	26.2113	0	2.12965	0.454317	0.454361	2.33479e-07	0.932636	7.51203e-07	0.646545	0.025268	1.0798	0.367403	0.617437	1.96975
802	863.335	865.335	840.366	844.282	22.9691	24.9691	0	3.91553	0.460612	0.46048	5.7e-08	0.0502075	8.74824e-07	0.579522	0.331076	1.32251	0.345085	0.574387	1.32251
803	867.729	869.729	843.522	843.156	24.573	26.2065	0.36654	0	0.458077	0.45818	9.73813e-08	3.12018	0.05239	0.635858	-0.695423	0.513468	0.309632	0.545917	0.917989
804	894.842	896.842	865.407	866.216	29.4346	31.4346	0	0.808511	0.442734	0.442746	1.41323e-07	1.10944	0.0211952	0.641006	-0.0386856	1.0798	0.315997	0.56259	1.32251
805	867.047	869.047	845.298	849.056	21.7485	23.7485	0	3.75712	0.45847	0.458363	1.97872e-07	0.122606	3.8238e-09	0.553601	0.290447	1.0798	0.371903	0.608587	1.88884
806	879.924	881.924	851.815	855.097	28.1082	30.1082	0	3.28142	0.451112	0.451101	7.24375e-09	0.534742	2.57167e-08	0.598192	0.149138	1.0798	0.308229	0.554304	1.0798
807	877.923	879.923	853.479	857.014	24.4434	26.4434	0	3.53493	0.452247	0.452287	2.71164e-07	0.394045	7.65601e-09	0.60737	0.210473	1.0798	0.358619	0.601702	1.80794
808	876.415	878.415	840.217	844.196	36.1986	38.1986	0	3.9788	0.453105	0.453134	3.30908e-07	0.0123606	2.13929e-07	0.569997	0.290329	1.0798	0.293903	0.571079	1.0798
809	885.918	887.918	852.564	856.033	33.3539	35.3539	0	3.46879	0.447727	0.44773	1.15744e-08	0.100657	5.64659e-08	0.562118	0.265821	1.0798	0.293848	0.557929	1.0798
810	886.625	888.625	842.726	846.669	43.8983	45.8983	0	3.94208	0.447329	0.447265	9.31775e-08	0.0197579	4.29641e-07	0.573968	0.270729	1.0798	0.274427	0.573446	1.0798
811	881.037	883.037	846.907	850.155	34.1296	36.1296	0	3.248	0.450481	0.450493	2.27485e-07	0.81442	2.91e-07	0.623352	0.0611521	0.998893	0.295268	0.563721	1.0798
812	889.982	891.982	853.265	857.241	36.7174	38.7174	0	3.97658	0.445446	0.445436	4.83376e-08	0.014279	1.21453e-07	0.59682	0.312962	1.48432	0.316533	0.595137	1.48432
813	879.039	881.039	848.942	852.906	30.0972	32.0972	0	3.96417	0.451614	0.451649	3.6571e-07	4.49183	2.61442e-10	0.650255	-1.03907	0.432564	0.349074	0.617298	1.80794
814	890.019	892.02	861.51	865.511	28.51	30.5101	0	4.00106	0.445425	0.445288	1.24182e-06	0.0584249	2.04e-07	0.618102	0.333415	1.88884	0.34889	0.608813	1.88884
815	891.231	893.231	865.727	867.702	25.5041	27.5042	0	1.97583	0.444748	0.444757	7.22e-07	3.46106	0.00181809	0.65416	-0.888256	0.513468	0.364517	0.625782	2.21246
816	894.31	896.31	843.262	847.283	51.0485	53.0486	0	4.02116	0.44303	0.442952	1.02e-07	1.2233e-09	2.79354e-07	0.605679	0.27972	1.32251	0.282205	0.601887	1.32251
817	862.019	864.019	841.283	845.204	20.7361	22.7361	0	3.92127	0.461375	0.461422	5.10433e-07	0.0652304	1.7607e-07	0.594542	0.343679	1.56522	0.362887	0.586031	1.56522
818	880.747	882.759	852.995	856.401	27.7517	29.7641	0	3.40596	0.450645	0.453153	8.36877e-08	0.469412	1.30194e-06	0.642673	0.196914	1.48432	0.354879	0.615069	1.88884
819	870.129	872.129	836.039	839.726	34.0901	36.0901	0	3.68695	0.456698	0.456716	9.06524e-07	0.0880714	2.28757e-08	0.578569	0.27501	1.0798	0.300262	0.572027	1.0798
820	870.385	872.385	842.547	844.314	27.8373	29.8373	0	1.76654	0.456551	0.456558	7.9167e-07	0.639347	6.24116e-09	0.626124	0.12709	1.0798	0.313074	0.560878	1.0798
821	858.836	860.836	841.154	843.427	17.6824	19.6825	0	2.27316	0.463224	0.463287	6.15361e-07	0.503053	8.66661e-08	0.625227	0.191308	1.0798	0.386404	0.606626	1.96975
822	872.821	874.824	841.454	845.257	31.3668	33.3701	0	3.8029	0.455156	0.456398	4.11524e-06	0.0877852	6.33785e-08	0.571613	0.281004	1.0798	0.304901	0.565486	1.0798
823	885.233	887.233	851.119	854.849	34.114	36.114	0	3.73053	0.448113	0.448157	1.18311e-07	0.0845411	1.29779e-06	0.565741	0.269841	1.0798	0.293753	0.560494	1.0798
824	883.633	885.633	852.096	852.228	31.5374	33.5375	0	0.131841	0.449014	0.448784	5.71831e-08	1.1349	0.0273825	0.659436	-0.0481449	1.0798	0.298231	0.556385	1.0798
825	875.881	877.881	849.687	846.653	29.228	28.1939	3.03413	0	0.453409	0.453549	1.21784e-07	483.753	0.199445	0.714223	-42.0899	0.0280423	0.315067	0.554584	1.0798
826	865.452	867.452	841.527	844.905	23.9257	25.9257	0	3.37797	0.459389	0.45939	2.07906e-07	0.463942	0.00114995	0.602134	0.187053	1.0798	0.325613	0.558414	1.0798
827	887.393	889.393	858.085	861.472	29.3088	31.3088	0	3.38762	0.446898	0.446884	2.0346e-07	4.6232	2.994e-06	0.674646	-1.29872	0.432564	0.301882	0.550314	1.0798
828	886.006	888.006	853.839	854.986	32.1666	34.1666	0	1.14701	0.447678	0.447633	2.36651e-08	0.890727	8.36196e-08	0.634982	0.0371345	1.0798	0.296437	0.556078	1.0798
829	884.496	886.496	851.799	855.503	32.6974	34.6977	0	3.70459	0.448528	0.448906	6.4668e-08	0.0848895	9.32404e-08	0.562175	0.271185	1.0798	0.296151	0.558	1.0798
830	889.701	891.701	860.873	864.877	28.8279	30.8279	0	4.00349	0.445604	0.445642	7.37771e-08	2.30382e-07	0.000331643	0.616261	0.351522	1.96975	0.351802	0.616835	1.96975
831	895.941	897.941	864.469	867.609	31.4719	33.4719	0	3.13997	0.442107	0.442052	1.9118e-07	0.465525	1.83834e-07	0.617694	0.181333	1.32251	0.311953	0.566022	1.32251
832	851.559	853.559	833.166	837.166	18.3935	20.3935	0	4.00021	0.467478	0.467455	2.47577e-07	6.3755e-07	2.14073e-06	0.616746	0.388912	1.96975	0.389045	0.616236	1.96975
833	876.149	878.149	851.158	854.935	24.9908	26.9908	0	3.77677	0.453256	0.453192	1.11803e-07	1.0004	0.00215911	0.646523	-0.000152715	1.0798	0.365087	0.618279	1.96975
834	860.926	862.926	839.31	843.243	21.6166	23.6166	0	3.93304	0.462009	0.462001	5.20703e-08	0.0954173	1.32294e-07	0.49441	0.129516	0.189851	0.146423	0.492013	0.189851
835	863.205	865.205	840.981	844.746	22.2235	24.2235	0	3.76444	0.460688	0.460706	1.49561e-07	0.063103	1.19636e-07	0.580163	0.336258	1.32251	0.345956	0.571869	1.32251
836	873.306	875.306	848.232	852.331	25.0742	27.0742	0	4.09895	0.454878	0.454851	1.65226e-07	0.00603549	1.0839e-06	0.615463	0.370728	1.96975	0.366286	0.620876	1.96975
837	864.107	866.144	841.775	845.371	22.3323	24.3693	0	3.59562	0.460166	0.455733	5.68413e-08	0.263354	6.3e-08	0.500497	0.14003	0.270755	0.188276	0.498154	0.270755
838	896.284	898.284	859.63	861.584	36.6543	38.6543	0	1.9541	0.441916	0.442	1.12707e-07	14.2359	0.00184341	0.667138	-2.49156	0.270755	0.338312	0.634048	1.96975
839	884.124	886.124	855.514	855.4	28.724	30.6097	0.11431	0	0.448737	0.448906	6.4668e-08	377.72	0.0547327	0.704594	-36.041	0.0280423	0.322628	0.569422	1.32251
840	877.738	879.738	851.689	849.248	28.4901	28.0493	2.44085	0	0.452352	0.452381	1.81788e-07	10.6342	0.000283051	0.628429	-1.78584	0.270755	0.313402	0.551834	1.0798
841	865.56	867.56	837.559	839.165	28.0003	30.0004	0	1.60559	0.459327	0.459232	1.81213e-07	0.999732	0.00197275	0.662964	0.000100936	1.0798	0.347214	0.6027	1.56522
842	895.602	897.602	859.962	864.027	35.6402	37.6402	0	4.06555	0.442295	0.442475	1.27473e-08	0.0560527	7.4133e-07	0.640313	0.324709	1.96975	0.339654	0.631318	1.96975
843	892.411	894.411	864.507	866.127	27.9042	29.9043	0	1.61954	0.444089	0.444255	4.74491e-07	0.865264	3.17978e-06	0.62203	0.0463765	1.0798	0.302376	0.543973	1.0798
844	880.588	882.6	857.314	859.847	23.274	25.2855	0	2.53241	0.450735	0.453153	8.36877e-08	0.554274	1.479e-06	0.62508	0.166064	1.32251	0.33499	0.560404	1.32251
845	889.017	891.017	853.641	857.645	35.3756	37.3756	0	4.00396	0.445987	0.446057	1.28222e-08	0.00992788	1.05e-07	0.594373	0.316512	1.48432	0.319221	0.5931	1.48432
846	873.905	875.905	843.658	847.762	30.2474	32.2474	0	4.10383	0.454536	0.454473	3.35458e-07	0.0381289	9.19413e-07	0.607492	0.329799	1.56522	0.34018	0.602559	1.56522
847	887.52	889.52	852.806	856.171	34.7132	36.7133	0	3.36496	0.446827	0.447066	3.96328e-08	0.0969498	3.16e-07	0.564122	0.266788	1.0798	0.289763	0.558073	1.0798
848	892.389	894.389	861.808	865.74	30.5807	32.5807	0	3.93125	0.444101	0.444065	1.79702e-07	0.0400192	2.56395e-06	0.589042	0.317769	1.56522	0.329355	0.585626	1.56522
849	885.07	887.07	853.977	855.82	31.093	33.093	0	1.84329	0.448204	0.448203	4.14911e-07	0.844831	3.15462e-05	0.632713	0.0527347	1.0798	0.299215	0.555151	1.0798
850	874.286	876.286	845.787	848.919	28.4998	30.4998	0	3.1326	0.454318	0.454257	4.66468e-07	0.499567	1.79173e-07	0.614527	0.171775	1.1607	0.316647	0.565306	1.1607
851	886.418	888.418	859.638	861.825	26.78	28.78	0	2.18751	0.447446	0.447505	7.2854e-08	0.970054	1.41631e-07	0.646159	0.0109395	1.0798	0.334905	0.576142	1.48432
852	884.974	886.974	863.436	860.319	24.6553	23.5385	3.1168	0	0.448258	0.44831	8.00371e-10	5.69064	0.00867526	0.641146	-1.4204	0.351659	0.359909	0.586464	1.80794
853	876.514	878.514	843.873	846.826	32.6417	34.6418	0	2.95325	0.453048	0.45276	5.38145e-10	1.267	0.00573603	0.625951	-0.0842562	0.837085	0.30079	0.565057	1.0798
854	880.859	882.872	855.285	849.605	31.2544	27.5866	5.68079	0	0.450582	0.453153	8.36877e-08	72.9087	0.0535756	0.681026	-7.82841	0.108947	0.354941	0.601807	1.80794
855	877.989	879.99	842.102	845.51	35.8871	37.8871	0	3.40768	0.452209	0.45217	3.43655e-07	0.1203	7.92198e-08	0.572268	0.257954	1.0798	0.292258	0.567854	1.0798
856	870.284	872.284	844.594	848.063	25.69	27.69	0	3.4691	0.456609	0.45661	1.58717e-07	0.980659	0.00502644	0.650925	0.00741602	1.0798	0.367433	0.626652	1.96975
857	884.978	886.979	851.905	846.75	38.2278	35.0742	5.15453	0	0.448256	0.448906	6.4668e-08	69.809	0.000366654	0.716015	-8.47117	0.108947	0.29544	0.558652	1.0798
858	875.416	877.416	847.791	849.728	27.6246	29.6247	0	1.93721	0.453674	0.453731	2.17392e-07	1.0021	0.0138521	0.6494	-0.000772199	1.0798	0.358318	0.620552	1.88884
859	870.945	872.945	845.598	849.26	25.3475	27.3475	0	3.66235	0.45623	0.45616	1.11e-07	0.0572678	1.70924e-05	0.563412	0.302356	1.0798	0.318114	0.555535	1.0798
860	875.538	877.539	849.445	853.12	26.0931	28.0932	0	3.67495	0.453604	0.453639	8.57833e-07	0.059475	2.0975e-07	0.555464	0.298437	1.0798	0.314256	0.553403	1.0798
861	876.521	878.521	845.797	846.213	30.7242	32.7242	0	0.415907	0.453044	0.452989	2.02632e-07	17.6619	0.161835	0.687095	-4.77372	0.189851	0.337918	0.601196	1.56522
862	876.043	878.043	848.538	852.483	27.5045	29.5045	0	3.94455	0.453317	0.453195	3.84783e-07	0.0824073	1.04e-07	0.60316	0.3202	1.56522	0.343022	0.592448	1.56522
863	892.289	894.289	864.828	868.882	27.4614	29.4614	0	4.05384	0.444157	0.444241	2.5843e-07	0.0590887	2.31885e-07	0.604794	0.33046	1.80794	0.346037	0.597225	1.80794
864	886.531	888.531	847.043	851.042	39.4878	41.4878	0	3.99926	0.447382	0.447377	7.92381e-08	0.00194098	1.19571e-06	0.566184	0.283207	1.0798	0.282598	0.567414	1.0798
865	866.442	868.442	839.308	843.168	27.1346	29.1347	0	3.86056	0.458818	0.458804	2.55935e-07	0.0678663	0.000115665	0.564066	0.302147	1.0798	0.317323	0.563434	1.0798
866	889.957	891.957	856.794	858.633	33.1633	35.1634	0	1.83876	0.44546	0.445529	1.01759e-07	1.20113	9.45256e-05	0.672194	-0.0729517	1.0798	0.339334	0.616192	1.80794
867	877.774	879.774	848.191	852.363	29.5823	31.5823	0	4.17132	0.452332	0.452393	2.28274e-07	0.0551012	3.14918e-07	0.626468	0.336065	1.80794	0.350754	0.617221	1.80794
868	877.268	879.268	834.994	838.933	42.2738	44.2738	0	3.93902	0.45262	0.452687	2.08235e-07	0.0205682	7.25669e-08	0.579304	0.276367	1.0798	0.28145	0.578786	1.0798
869	873.158	875.158	851.605	850.102	23.0562	23.5529	1.50328	0	0.454963	0.454901	3.93468e-08	13.4606	0.0204379	0.660289	-3.4758	0.189851	0.327197	0.547355	1.0798
870	875.676	877.677	850.871	854.915	24.805	26.8066	0	4.04424	0.453526	0.452598	3.16486e-08	0.010677	1.5471e-07	0.603644	0.35506	1.80794	0.359544	0.60555	1.80794
871	872.21	874.21	846.854	850.624	25.3567	27.3567	0	3.7708	0.455505	0.45551	6.92e-07	0.0497819	3.77297e-07	0.561627	0.30216	1.0798	0.317547	0.554687	1.0798
872	889.72	891.72	847.639	849.562	42.081	44.081	0	1.92364	0.445593	0.445642	7.37771e-08	0.884679	0.000385835	0.643903	0.035995	1.0798	0.275614	0.56788	1.0798
873	886.25	888.25	859.245	862.039	27.0046	29.0047	0	2.79359	0.44754	0.447517	1.98353e-07	0.523614	2.08491e-08	0.624739	0.170557	1.32251	0.324798	0.564535	1.32251
874	866.586	868.586	841.414	844.788	25.1717	27.1717	0	3.37354	0.458735	0.458743	2.52709e-08	0.467241	0.0055105	0.599577	0.183885	1.0798	0.321375	0.559586	1.0798
875	872.799	874.802	847.204	840.563	32.236	27.598	6.64124	0	0.455168	0.456398	4.11524e-06	49.7707	0.228191	0.694907	-9.83441	0.108947	0.317466	0.555401	1.0798
876	888.331	890.331	855.91	859.589	32.4208	34.4208	0	3.67889	0.446372	0.446362	2.28309e-09	0.0838422	8.88209e-08	0.572224	0.290966	1.32251	0.313137	0.573107	1.32251
877	882.796	884.797	853.857	856.221	28.9398	30.9398	0	2.36474	0.449486	0.449595	7.37316e-07	0.739698	3.98243e-07	0.620612	0.088976	1.0798	0.304966	0.553388	1.0798
878	889.395	891.395	852.911	848.434	40.9605	38.4835	4.47704	0	0.445775	0.445734	8.31087e-08	87.5513	0.234983	0.725048	-11.3137	0.108947	0.33549	0.626217	1.80794
879	861.537	863.537	840.513	840.94	21.0242	23.0242	0	0.427209	0.461654	0.461651	3.92948e-07	2.62831	0.00262646	0.620872	-0.493248	0.513468	0.334894	0.555635	1.0798
880	874.964	876.964	851.704	850.904	24.0594	25.2601	0.799304	0	0.453932	0.45385	4.15669e-08	375.474	0.116176	0.688398	-35.6489	0.0280423	0.367917	0.612283	1.96975
881	868.335	870.335	847.343	851.322	20.9917	22.9917	0	3.97818	0.457728	0.457816	6.51196e-08	0.0253677	4.93015e-06	0.604117	0.362662	1.80794	0.369205	0.598101	1.80794
882	864.975	866.975	843.02	846.601	21.9556	23.9556	0	3.58109	0.459664	0.459709	5.31874e-07	0.714011	1.898e-06	0.60017	0.100644	0.917989	0.330902	0.555025	1.0798
883	873.793	875.793	846.424	847.63	27.3691	29.3692	0	1.20604	0.4546	0.454762	1.71091e-07	0.915307	1.01091e-06	0.647849	0.0306114	1.0798	0.312599	0.557536	1.0798
884	880.87	882.884	852.656	855.858	28.2144	30.2275	0	3.20215	0.450575	0.453153	8.36877e-08	0.845003	1.46066e-05	0.631816	0.055003	1.0798	0.335171	0.584298	1.48432
885	862.097	864.097	839.509	842.878	22.5877	24.5877	0	3.36876	0.46133	0.461263	1.7e-07	14.0848	0.0159439	0.631301	-2.78327	0.189851	0.346234	0.574305	1.32251
886	878.044	880.044	847.897	851.682	30.1469	32.1469	0	3.78573	0.452179	0.452192	6.44489e-08	0.099091	1.60425e-07	0.565909	0.278816	1.0798	0.304906	0.55941	1.0798
887	863.997	865.998	835.269	839.209	28.7283	30.7292	0	3.93988	0.46023	0.459545	3.94412e-08	0.0809683	4.75361e-07	0.575333	0.293513	1.0798	0.315532	0.568711	1.0798
888	880.909	882.909	844.77	848.61	36.1388	38.1388	0	3.83958	0.450553	0.450489	2.92901e-07	0.945309	0.00669019	0.650511	0.0186853	1.0798	0.327287	0.609937	1.56522
889	882.729	884.729	857.101	861.05	25.6282	27.6283	0	3.94918	0.449524	0.44947	3.24488e-07	0.0244885	2.90469e-07	0.585417	0.334941	1.56522	0.342697	0.581932	1.56522
890	877.928	879.928	849.973	853.488	27.9554	29.9554	0	3.51485	0.452244	0.452297	1.95e-07	2.77121	0.000218764	0.665301	-0.645614	0.594372	0.360295	0.627576	1.96975
891	887.909	889.909	845.533	846.689	42.3756	44.3756	0	1.15602	0.446608	0.446693	1.41053e-07	1.08683	0.0307103	0.658076	-0.0280392	1.0798	0.275971	0.569614	1.0798
892	866.083	868.083	842.256	845.968	23.8268	25.8268	0	3.71234	0.459025	0.458891	1.03513e-07	0.141803	7.3348e-05	0.574239	0.29047	0.998893	0.317928	0.551293	0.998893
893	891.322	893.322	865.156	869.163	26.1655	28.1655	0	4.00702	0.444697	0.444598	1.79159e-07	4.71269e-08	0.00104718	0.658355	0.373301	2.53607	0.373557	0.65931	2.53607
894	883.814	885.814	842.56	846.246	41.2543	43.2543	0	3.68648	0.448912	0.44892	3.72527e-08	0.0591564	4.75492e-08	0.57096	0.266494	1.0798	0.279504	0.57124	1.0798
895	868.594	870.594	844.778	846.43	23.8161	25.8161	0	1.65235	0.457579	0.45767	1.16546e-10	48.6345	8.71619e-09	0.551418	-4.62451	0.108947	0.364983	0.608722	1.80794
896	893.158	895.158	859.377	858.339	34.8193	35.7811	1.03814	0	0.443672	0.443623	3.97055e-08	365.757	0.0322863	0.726294	-38.6606	0.0280423	0.289801	0.552892	1.0798
897	872.204	874.204	848.18	852.195	24.0241	26.0242	0	4.01556	0.455509	0.455625	2.67104e-08	2.59746e-05	4.62894e-07	0.667886	0.389225	2.53607	0.386251	0.66935	2.53607
898	881.875	883.875	857.869	859.65	24.0068	26.0068	0	1.78163	0.450007	0.449948	1.20091e-07	1.05059	0.00144667	0.632338	-0.0185102	0.998893	0.387551	0.685631	2.77879
899	876.712	878.712	847.823	849.035	28.8893	30.8893	0	1.21276	0.452936	0.452882	1.25566e-07	1.04178	0.183963	0.601288	-0.0154681	1.0798	0.32529	0.575462	1.32251
900	883.608	885.608	859.905	863.077	23.7027	25.7028	0	3.17194	0.449028	0.448784	5.71831e-08	0.342827	3.38448e-08	0.590761	0.223547	1.0798	0.316704	0.543483	1.0798
901	869.667	871.667	847.758	851.758	21.909	23.9091	0	4.00004	0.456963	0.456966	2.37464e-07	7.77615e-08	2.13411e-06	0.66391	0.390822	2.53607	0.390944	0.663596	2.53607
902	900.533	902.533	864.211	859.224	41.3082	38.322	4.98621	0	0.439565	0.439479	1.11802e-07	51.9789	0.0561678	0.720513	-9.55075	0.108947	0.281941	0.55139	1.0798
903	870.157	872.157	841.663	845.639	28.4934	30.4935	0	3.9754	0.456682	0.45665	2.33335e-07	0.0206775	5.62112e-08	0.595464	0.334776	1.48432	0.339931	0.593851	1.48432
904	885.714	887.714	862.75	864.955	22.9634	24.9635	0	2.20493	0.447842	0.447807	3.98072e-07	0.747455	1.76059e-05	0.609823	0.0901366	1.0798	0.317342	0.540434	1.0798
905	894.233	896.233	850.074	854.109	44.1589	46.1589	0	4.03543	0.443073	0.443157	2.1508e-08	2.08217e-05	2.09102e-08	0.565481	0.26596	1.0798	0.270659	0.567547	1.0798
906	894.164	896.164	862.032	857.439	36.7248	34.1324	4.59243	0	0.443111	0.443161	2.81774e-07	72.0576	0.0283439	0.701315	-8.6046	0.108947	0.321107	0.580785	1.48432
907	865.597	867.597	843.683	847.568	21.9136	23.9136	0	3.88513	0.459306	0.459232	1.81213e-07	0.0470419	4.68574e-07	0.556199	0.313877	1.0798	0.359394	0.587387	1.56522
908	894.452	896.452	854.985	857.821	39.4671	41.4671	0	2.8362	0.442951	0.442978	8.15659e-08	0.674802	1.98616e-08	0.618467	0.0996546	1.0798	0.279131	0.561193	1.0798
909	906.934	908.934	861.828	865.454	45.1059	47.106	0	3.62577	0.436054	0.436073	2.80299e-07	3.36181	0.0236525	0.703672	-0.789905	0.675276	0.284639	0.580939	1.32251
910	868.66	870.66	845.326	848.467	23.3339	25.3339	0	3.14041	0.457541	0.457584	3.84055e-07	4.89136	0.00665662	0.641163	-1.26744	0.351659	0.325381	0.554678	1.0798
911	882.164	884.164	850.122	849.244	32.9204	34.042	0.878341	0	0.449844	0.449871	2.05497e-09	1.20175	0.00242803	0.677468	-0.0726633	1.0798	0.298054	0.558454	1.0798
912	879.819	881.819	850.059	852.537	29.7601	31.7601	0	2.47727	0.451171	0.451151	1.9177e-07	0.714588	6.16221e-06	0.622674	0.096899	1.0798	0.304833	0.5572	1.0798
913	859.698	861.698	839.912	843.693	19.7865	21.7865	0	3.78106	0.462722	0.462727	1.46492e-08	0.412988	2.6157e-07	0.618086	0.226651	1.32251	0.362514	0.57997	1.48432
914	875.474	877.474	852.123	855.723	23.3507	25.3508	0	3.59977	0.453641	0.453606	3.5709e-07	0.243813	2.26442e-07	0.53607	0.233968	0.837085	0.179202	0.491351	0.270755
915	880.087	882.087	848.685	852.451	31.4014	33.4014	0	3.76551	0.451019	0.451079	6.83144e-07	0.0949229	3.19107e-07	0.565352	0.274991	1.0798	0.301287	0.560026	1.0798
916	876.99	878.99	845.047	849.056	31.9427	33.9427	0	4.00803	0.452778	0.452786	1.5251e-07	2.25813e-07	0.000888367	0.624728	0.348455	1.80794	0.347788	0.624983	1.80794
917	874.766	876.766	835.818	839.798	38.9474	40.9474	0	3.98002	0.454045	0.454088	1.03026e-06	0.00694919	8.08977e-08	0.573756	0.28669	1.0798	0.288461	0.575571	1.0798
918	882.049	884.049	853.228	857.294	28.8206	30.8209	0	4.06557	0.449909	0.450264	7.62514e-07	0.0444363	1.28e-07	0.615957	0.337594	1.80794	0.349356	0.610555	1.80794
919	881.003	883.003	846.961	850.935	34.0428	36.0428	0	3.97423	0.4505	0.450525	5.39771e-07	0.040039	4.19149e-07	0.609206	0.318923	1.56522	0.329736	0.603927	1.56522
920	879.442	881.442	846.27	849.962	33.1712	35.1712	0	3.69115	0.451385	0.451452	2.3264e-08	0.0852186	2.39606e-06	0.569343	0.274626	1.0798	0.297289	0.562689	1.0798
921	895.616	897.616	865.222	869.192	30.3937	32.3938	0	3.97027	0.442287	0.442475	1.27473e-08	0.0208708	1.63114e-06	0.579397	0.318487	1.48432	0.323952	0.576583	1.48432
922	881.833	883.833	853.459	857.492	28.3737	30.3737	0	4.03275	0.450031	0.449948	1.20091e-07	0.00942567	2.20627e-07	0.626172	0.357403	1.96975	0.356751	0.623208	1.96975
923	876.559	878.559	850.112	851.066	26.4474	28.4475	0	0.954117	0.453023	0.45276	5.38145e-10	0.961724	1.27884e-06	0.648191	0.0139793	1.0798	0.313189	0.553444	1.0798
924	893.676	895.676	861.704	860.776	32.8994	33.9716	0.927783	0	0.443383	0.443393	7.37941e-08	1.34564	0.0111784	0.677845	-0.126377	1.0798	0.311596	0.568078	1.32251
925	878.115	880.115	851.816	855.897	26.2994	28.2994	0	4.08164	0.452138	0.452174	1.63349e-07	0.0133668	9.44155e-08	0.623657	0.360846	1.96975	0.362672	0.621926	1.96975
926	867.977	869.977	845.757	849.471	22.2202	24.2202	0	3.7135	0.457934	0.457915	1.78869e-07	0.0827604	3.00657e-07	0.554654	0.294273	1.0798	0.327032	0.551858	1.0798
927	890.325	892.325	857.23	861.167	33.0957	35.0957	0	3.93744	0.445254	0.445247	2.98802e-07	0.101704	1.88622e-07	0.55918	0.266119	1.0798	0.339297	0.615678	1.80794
928	886.044	888.044	842.115	842.408	43.9291	45.9291	0	0.292294	0.447656	0.447691	2.39e-07	83.0773	0.122146	0.741786	-10.3881	0.108947	0.27546	0.574642	1.0798
929	878.789	880.789	854.083	857.869	24.7062	26.7063	0	3.78567	0.451755	0.451747	5.11144e-08	0.058894	6.67764e-08	0.550866	0.301119	1.0798	0.316776	0.54914	1.0798
930	876.442	878.442	846.725	850.728	29.7166	31.7166	0	4.00258	0.45309	0.453133	9.02825e-08	6.90276e-07	3.26169e-07	0.635169	0.357274	1.96975	0.358577	0.634555	1.96975
931	868.718	870.718	840.677	844.685	28.0405	30.0405	0	4.00766	0.457508	0.457521	1.10917e-07	0.011058	3.99495e-07	0.596089	0.338958	1.48432	0.341644	0.594355	1.48432
932	883.326	885.326	856.778	859.341	26.5481	28.5481	0	2.56283	0.449187	0.449155	2.4028e-07	0.999713	0.00137101	0.643246	0.000106806	1.0798	0.336649	0.577764	1.48432
933	883.393	885.393	850.063	849.388	34.0049	35.3301	0.674756	0	0.44915	0.449183	3.15099e-08	407.386	0.0703249	0.731749	-39.6423	0.0280423	0.342559	0.622617	1.80794
934	884.584	886.585	848.166	850.718	36.4181	38.4185	0	2.55217	0.448478	0.448906	6.4668e-08	0.726158	1.43902e-07	0.628217	0.0879116	1.0798	0.289173	0.564278	1.0798
935	888.944	890.944	857.097	858.196	31.8465	33.8465	0	1.09846	0.446028	0.44599	2.94883e-07	0.973345	9.55281e-07	0.644182	0.00913099	1.0798	0.295815	0.553289	1.0798
936	893.189	895.189	861.151	864.375	32.0381	34.0382	0	3.22402	0.443655	0.443581	8.39497e-08	1.29811	6.47314e-07	0.670829	-0.112762	1.0798	0.345348	0.622541	1.96975
937	877.96	879.96	847.091	851.055	30.8689	32.8689	0	3.96324	0.452226	0.452343	2.64738e-09	0.0418548	1.70166e-07	0.567372	0.293165	1.0798	0.304364	0.561569	1.0798
938	872.772	874.775	846.245	840.859	31.9136	28.5306	5.38613	0	0.455184	0.456398	4.11524e-06	48.2334	0.430103	0.697429	-12.6101	0.108947	0.308583	0.551397	0.998893
939	857.113	859.113	832.461	836.106	24.6519	26.6519	0	3.64497	0.464227	0.464184	4.23629e-08	0.329532	7.80687e-08	0.593925	0.229453	1.0798	0.327578	0.566118	1.0798
940	875.173	877.173	850.184	854.206	24.9888	26.989	0	4.02196	0.453813	0.453502	8.17478e-08	0.0548921	6.42463e-08	0.594331	0.333392	1.56522	0.348012	0.586827	1.56522
941	882.632	884.632	857.418	861.418	25.2147	27.2147	0	4.00012	0.449579	0.449575	1.21586e-07	4.3558e-06	1.84e-07	0.612673	0.36088	1.96975	0.360993	0.612282	1.96975
942	869.984	871.984	846.003	842.094	27.8893	25.9809	3.90841	0	0.456781	0.456735	4.68066e-07	58.8708	9.05451e-05	0.668593	-6.65677	0.108947	0.359669	0.600406	1.72703
943	884.658	886.659	847.34	850.802	37.3187	39.3192	0	3.46262	0.448436	0.448906	6.4668e-08	0.129047	4.67778e-05	0.573039	0.252507	1.0798	0.28701	0.565228	1.0798
944	877.08	879.08	855.139	853.573	23.5075	23.9418	1.56575	0	0.452726	0.452711	5.45575e-07	20.1912	0.0469798	0.723075	-7.17653	0.108947	0.340459	0.561055	1.32251
945	859.581	861.581	838.697	842.48	20.884	22.8841	0	3.78235	0.46279	0.462819	6.16535e-07	0.464694	0.0185802	0.602632	0.199343	1.1607	0.351601	0.572349	1.32251
946	861.218	863.218	836.355	840.355	24.8637	26.8637	0	4.00084	0.461839	0.461796	1.44276e-07	7.84573e-07	4.54e-07	0.631639	0.372309	1.96975	0.373064	0.631339	1.96975
947	873.384	875.384	841.282	845.141	32.1026	34.1026	0	3.85921	0.454834	0.454834	2.39596e-07	0.0816154	1.08346e-07	0.5654	0.275016	0.998893	0.296485	0.560808	0.998893
948	881.779	883.779	855.008	857.798	26.7712	28.7712	0	2.78994	0.450062	0.450072	1.2808e-07	1.01221	0.00781286	0.644498	-0.00453236	1.0798	0.359512	0.619069	1.96975
949	869.78	871.78	845.571	847.588	24.2085	26.2086	0	2.01676	0.456898	0.456753	3.97914e-08	0.779886	8.78154e-07	0.630172	0.080031	1.0798	0.321929	0.554803	1.0798
950	864.729	866.729	842.663	846.663	22.0658	24.0658	0	4.00013	0.459807	0.459771	7.87246e-08	7.2e-08	2.09716e-07	0.620072	0.376508	1.96975	0.376366	0.619709	1.96975
951	875.172	877.172	846.76	849.972	28.4123	30.4124	0	3.21185	0.453813	0.453504	2.07184e-08	1.0791	0.0127749	0.661363	-0.0298837	1.0798	0.353764	0.616067	1.80794
952	893.559	895.559	858.549	862.544	35.0099	37.0099	0	3.99556	0.443449	0.4433	2.71057e-08	0.00421283	2.46091e-07	0.594714	0.320579	1.56522	0.321729	0.594594	1.56522
953	891.364	893.364	852.42	856.257	38.9449	40.9449	0	3.83794	0.444673	0.444598	1.79159e-07	0.0361759	8.02694e-08	0.564304	0.273043	1.0798	0.280781	0.562171	1.0798
954	890.7	892.7	856.899	858.078	33.8002	35.8002	0	1.1789	0.445045	0.444947	7.18101e-08	7.06138	0.00898972	0.68842	-1.89849	0.351659	0.342254	0.625574	1.88884
955	869.221	871.221	848.363	840.452	28.7684	22.8575	7.91094	0	0.457219	0.457169	3.82604e-07	80.9103	0.0981247	0.674805	-7.7359	0.108947	0.290912	0.523187	0.675276
956	894.842	896.842	856.342	859.868	38.5	40.5	0	3.52626	0.442734	0.442767	1.12889e-07	0.076014	6.78262e-08	0.562274	0.260474	1.0798	0.279442	0.558086	1.0798
957	870.05	872.05	848.849	846.908	23.1415	23.2007	1.94083	0	0.456743	0.456639	6.1746e-07	18.5249	0.105437	0.64324	-3.59332	0.189851	0.34579	0.565117	1.32251
958	887.97	889.97	857.783	860.345	30.1866	32.1866	0	2.56184	0.446574	0.446432	7.23483e-08	0.680456	1.86672e-07	0.625468	0.109246	1.1607	0.306691	0.557721	1.1607
959	876.435	878.435	840.957	844.761	35.478	37.4781	0	3.80396	0.453094	0.453117	8.09058e-07	0.0465879	3.14866e-08	0.572705	0.280197	1.0798	0.294312	0.568762	1.0798
960	873.57	875.57	847.013	851.025	26.5562	28.5562	0	4.01218	0.454728	0.454717	1.16282e-07	3.7428e-07	2.36525e-07	0.61435	0.359931	1.88884	0.360921	0.618902	1.88884
961	871.405	873.405	847.022	845.369	26.0362	26.3837	1.65259	0	0.455966	0.456005	2.67e-07	73.5145	3.86788e-08	0.6089	-6.09289	0.108947	0.320972	0.554172	1.0798
962	865.63	867.63	843.329	847.081	22.3005	24.3006	0	3.75202	0.459287	0.459157	1.52071e-08	0.824093	6.85595e-07	0.634529	0.0676159	1.0798	0.375122	0.618778	1.96975
963	880.364	882.365	849.332	853.388	31.0321	33.0322	0	4.05582	0.450862	0.450806	1.05152e-06	0.00971523	7.50691e-07	0.63588	0.352097	1.96975	0.354357	0.63418	1.96975
964	885.422	887.422	860.397	854.727	30.6955	27.025	5.67057	0	0.448006	0.44799	3.15498e-07	9.82762	0.000549728	0.649978	-2.12365	0.270755	0.359976	0.609242	1.96975
965	884.442	886.442	854.075	857.896	30.3666	32.3669	0	3.82028	0.448558	0.448906	6.4668e-08	0.0502079	2.47438e-08	0.558414	0.286465	1.0798	0.30135	0.554739	1.0798
966	899.6	901.606	864.843	868.364	34.7575	36.7635	0	3.52104	0.44008	0.438377	6.7732e-08	0.303507	0.00151679	0.62755	0.236423	1.56522	0.318985	0.588638	1.56522
967	886.15	888.15	854.734	858.441	31.4158	33.4159	0	3.70639	0.447596	0.447599	3.03e-07	14.8027	0.00562537	0.683689	-4.026	0.189851	0.343486	0.614258	1.80794
968	882.617	884.617	848.77	852.303	33.8466	35.8469	0	3.53283	0.449588	0.449197	5.53634e-08	0.969888	0.00732708	0.646833	0.0104262	1.0798	0.313975	0.581493	1.32251
969	887.016	889.016	855.539	859.511	31.4771	33.4771	0	3.97256	0.44711	0.447257	2.40823e-07	0.0333787	5.5042e-07	0.597296	0.322078	1.56522	0.330985	0.592982	1.56522
970	880.326	882.336	854.107	858.071	26.2184	28.2286	0	3.96364	0.450884	0.453153	8.36877e-08	0.0681221	1.79213e-06	0.612921	0.334717	1.80794	0.353549	0.602736	1.80794
971	875.936	877.936	846.262	850.374	29.6739	31.6739	0	4.11256	0.453378	0.453451	2.754e-07	0.0503103	1.46611e-07	0.627189	0.337998	1.80794	0.351437	0.618981	1.80794
972	878.07	880.07	843.77	846.77	34.3004	36.3004	0	3.00065	0.452164	0.452192	6.44489e-08	0.603746	0.000267461	0.618631	0.128104	1.0798	0.29608	0.566059	1.0798
973	874.276	876.276	845.728	849.455	28.5478	30.5478	0	3.72697	0.454324	0.454349	4.9151e-08	0.100812	7.03438e-07	0.563562	0.285625	1.0798	0.328505	0.578454	1.32251
974	876.444	878.444	853.207	856.944	23.2372	25.2372	0	3.73673	0.453088	0.453082	1.2e-08	1.03379	0.0378482	0.632275	-0.0130595	1.0798	0.36776	0.612012	1.96975
975	875.606	877.606	851.179	854.868	24.4269	26.4271	0	3.68909	0.453566	0.453801	2.39e-07	0.110225	9.5e-08	0.555866	0.285561	0.998893	0.312221	0.545455	0.998893
976	870.75	872.75	844.622	846.993	26.1279	28.1279	0	2.37171	0.456342	0.456402	4.86447e-08	0.621602	0.0316077	0.640143	0.142439	1.32251	0.333775	0.574704	1.32251
977	870.982	872.982	844.449	848.264	26.5329	28.5329	0	3.81509	0.456209	0.456303	7.08298e-08	0.0777657	1.53136e-07	0.562527	0.294458	1.0798	0.316743	0.559034	1.0798
978	894.089	896.089	859.366	863.367	34.7225	36.7225	0	4.00051	0.443153	0.443157	2.1508e-08	9.68441e-05	1.19943e-07	0.616699	0.335485	1.80794	0.335465	0.616963	1.80794
979	891.358	893.358	855.466	859.366	35.8924	37.8925	0	3.90005	0.444676	0.444598	1.79159e-07	0.879704	0.00456213	0.633965	0.0399027	1.0798	0.317574	0.59283	1.48432
980	882.623	884.623	857.5	858.999	25.1232	27.1234	0	1.499	0.449584	0.449197	5.53634e-08	6.21696	1.25673e-07	0.643724	-1.42137	0.351659	0.34022	0.575551	1.48432
981	886.597	888.597	849.28	852.068	37.3169	39.3169	0	2.78819	0.447345	0.447265	9.31775e-08	1.36356	0.0289817	0.68628	-0.133344	1.0798	0.321892	0.606172	1.56522
982	877.397	879.397	848.326	851.857	29.0715	31.0715	0	3.53088	0.452546	0.452527	3.12432e-07	0.573239	2.41381e-06	0.621135	0.147839	1.1607	0.325816	0.576856	1.32251
983	877.255	879.255	851.5	854.156	25.7548	27.7548	0	2.65585	0.452627	0.452687	2.08235e-07	1.69313	0.0531719	0.652397	-0.265343	0.837085	0.332208	0.569578	1.32251
984	874.899	876.899	845.15	849.171	29.7496	31.7496	0	4.02131	0.453969	0.454033	2.05126e-07	0.0602093	1.61529e-07	0.629146	0.3352	1.80794	0.35129	0.619233	1.80794
985	862.224	864.224	842.201	842.736	20.0226	22.0226	0	0.534775	0.461256	0.461246	3.26919e-07	0.941001	0.00148051	0.647745	0.0232092	1.0798	0.335503	0.55148	1.0798
986	867.927	869.927	838.365	840.894	29.5619	31.562	0	2.529	0.457963	0.458036	4.20747e-07	0.706123	0.00013408	0.633679	0.102	1.0798	0.339874	0.599489	1.48432
987	868.967	870.967	846.193	850.335	22.7732	24.7732	0	4.14157	0.457365	0.457305	3.1126e-07	0.0578478	4.98694e-07	0.625257	0.356692	1.96975	0.372099	0.616624	1.96975
988	874.499	876.499	839.476	843.04	35.0231	37.0232	0	3.56454	0.454197	0.454072	1.11711e-07	0.150675	4.36355e-08	0.54063	0.206797	0.675276	0.247779	0.536642	0.675276
989	871.913	873.913	848.531	852.368	23.3826	25.3827	0	3.8377	0.455675	0.455644	7.13121e-07	0.0512345	2.34924e-07	0.556055	0.309109	1.0798	0.323306	0.552032	1.0798
990	877.322	879.322	848.699	852.699	28.6233	30.6233	0	4.00051	0.452589	0.452694	2.9791e-08	1.382e-06	7.61715e-07	0.628391	0.359442	1.96975	0.358843	0.628668	1.96975
991	878.604	880.604	850.535	854.565	28.0693	30.0693	0	4.02996	0.45186	0.451763	8.1e-08	0.0225027	7e-09	0.615652	0.34582	1.80794	0.352148	0.611336	1.80794
992	878.503	880.503	851.901	854.929	26.6027	28.6027	0	3.0281	0.451918	0.451984	4.32929e-07	0.635785	5.86018e-05	0.610993	0.125822	1.0798	0.339704	0.582906	1.48432
[truncated: 10 more rows]
