# Supplementary material for: The influence of ecological and geographical context in the radiation of Neotropical sigmodontine rodents
Source: BMC Evol Biol. 2015 Aug 26;15:172. doi: 10.1186/s12862-015-0440-z (PMC4549906; doi:10.1186/s12862-015-0440-z)
Supplement: Additional file 5: Table S5. — Results of the MEDUSA analysis for the sigmodontine radiation. MEDUSA analysis were conducted using 6000 trees randomly selected from the posterior distribution found in BEAST, pruned to a backbone tree representing only genera. Node numbers correspond to those in Fig. 3. Shifts are indicated as magnitudes of difference over the background rate estimated from the data. (XLS 6 kb) [file 12862_2015_440_MOESM5_ESM.xls]

## Sheet: Hoja1
Shift node	Proportion in trees	Median shift	Minimum shift	Maximum shift	SD of shift
93	0.443	1.274	0.394	432.879	10.605
105	0.399	0.561	0.388	0.802	0.055
84	0.086	-0.307	-0.48	-0.227	0.033
91	0.075	-0.46	-0.712	-0.336	0.041
90	0.066	1.468	-0.528	36.041	3.195
