# Supplementary material for: The influence of ecological and geographical context in the radiation of Neotropical sigmodontine rodents
Source: BMC Evol Biol. 2015 Aug 26;15:172. doi: 10.1186/s12862-015-0440-z (PMC4549906; doi:10.1186/s12862-015-0440-z)
Supplement: Additional file 9: Figure S4. — Ancestral state reconstruction for the vegetation type occupied for sigmodontine rodents. Habitats associated with vegetation are illustrated by colored bars on the tips of the branches. Pies at internal nodes represent ancestral probabilities of the traits recovered by simmap. (TIFF 766 kb) [file 12862_2015_440_MOESM11_ESM.xls]

## Sheet: Sheet1
Altitude	λ1	λ2	λ3	μ1	μ2	μ3	q12	q13	q21	q23	q31	q32	lnLik	AIC	Delta
full model	0.56	0.203	0.438	2.16e-09	1.63e-06	2.8e-09	0.176	0.0633	0.2	0.0485	1.39e-09	0.21	-754.898	1533.8	0
Constraint 1	0.462	0.462	0.462	2.3e-06	2.3e-06	2.3e-06	0.0906	0.0906	0.0906	0.0906	5.05e-06	0.0906	-772.579	1553.16	19.363
Constraint 2	0.545	0.297	0.334	3.92e-06	3.92e-06	3.92e-06	0.0987	0.0987	0.0987	0.0987	1.01e-06	0.0987	-765.317	1542.63	8.839
Constraint 3	0.462	0.462	0.462	5.42e-08	2.31e-06	3e-07	0.189	0.0143	0.229	0.178	1.46e-07	0.175	-761.214	1542.43	8.632
Epoch 1	0.459	0.275	0.318	2.1e-06	2e-07	9.51e-09	0.179	0.0243	3.4e-07	0.202	7.82e-08	0.151	-745.464	1538.93	5.132
Epoch 2	0.731	0	0.978	4.22e-07	7.87e-08	0.479	1.84e-06	0.0695	6.51e-08	0.304	1.34e-06	0.314
Vegetation	λ1	λ2	λ3	μ1	μ2	μ3	q12	q13	q21	q23	q31	q32	lnLik	AIC	Delta
full model	0.364	0.974	0.352	1.33e-06	2.59e-07	9.65e-10	0.0969	0.0478	0.555	0.419	7.81e-10	0.0151	-720.588	1465.18	4.684
Constraint 1	0.462	0.462	0.462	1.84e-08	1.84e-08	1.84e-08	0.0462	0.0462	0.0462	0.0462	0.107	0.0462	-751.815	1511.63	51.139
Constraint 2	0.414	0.108	0.523	1.23e-06	1.23e-06	1.23e-06	0.0527	0.0527	0.0527	0.0527	0.114	0.0527	-745.613	1503.23	42.734
Constraint 3	0.462	0.462	0.462	1.99e-07	1.71e-05	1.68e-06	0.108	0.0804	0.364	0.363	2.91e-07	0.0153	-737.083	1494.17	33.674
Epoch 1	0.281	0.976	0.26	1.01e-06	1.33e-05	7.42e-09	0.121	0.0475	0.597	0.565	5.95e-07	0.0161	-706.246	1460.49	0
Epoch 2	0.626	0.815	0.786	1.65e-06	1.36e-08	1.28e-05	0.0856	0.0304	0.137	0.291	1.01e-06	4.12e-08
Molar	λ0	λ1	μ0	μ1	q01	q10	lnLik	AIC	Delta
full model	0.463	0.46	3.42e-05	1.09e-06	0.015	0.004	-554.539	1121.08	30.469
1L	0.462	0.462	7.01e-08	2.74e-07	0.015	0.004	-554.54	1119.08	28.472
1L; 1mu; 1q	0.462	0.462	1.07e-08	1.07e-08	0.011	0.011	-555.518	1117.03	26.424
1mu; 1q	0.462	0.461	2.08e-06	2.08e-06	0.0107	0.0107	-555.516	1119.03	28.424
Epoch 1	0.4	0.353	1.44e-06	2.33e-06	8.88e-09	1.28e-06	-553.304	1090.61	0
Epoch 2	0.625	0.823	1.76e-09	1.14e-07	0.055	0.024
