# Supplementary material for: The influence of ecological and geographical context in the radiation of Neotropical sigmodontine rodents
Source: BMC Evol Biol. 2015 Aug 26;15:172. doi: 10.1186/s12862-015-0440-z (PMC4549906; doi:10.1186/s12862-015-0440-z)
Supplement: Additional file 10: Figure S5. — Ancestral state reconstruction for the molar plan of sigmodontine rodents. Molar morphology is illustrated by colored bars on the tips of the branches. Pies at internal nodes represent ancestral probabilities of the traits recovered by simmap. (TIFF 725 kb) [file 12862_2015_440_MOESM12_ESM.xls]

## Sheet: Hoja1
Models	λ 111	λ 112	λ 122	λ 211	λ 212	λ 222	μ1	μ2	q12	q21	LnLik	AIC	Delta
full Andean	0.342	1.59e-06	1e-06	7.27e-07	0.166	0.418	2.48e-06	2.19e-08	0.0205	1.65e-07	-662.96	1345.91	7.746
constrain 1	0.339	2.2e-06	5.5e-06	3.23e-06	0.151	0.429	4.79e-06	4.79e-06	0.0174	0.0174	-663.08	1342.17	4
constrain 2	0.342	1.15e-09	1.52e-06	6.57e-07	0.166	0.418	4.89e-10	4.89e-10	0.0205	2.63e-06	-662.96	1343.91	5.746
constrain 3	0.339	1.2e-08	1.81e-06	2.94e-09	0.151	0.429	3.46e-07	3.88e-07	0.0174	0.0174	-663.08	1344.17	5.999
constrain 4	0.154	0.154	0.154	0.154	0.154	0.154	7.1e-06	7.1e-06	1.31e-05	1.31e-05	-699.51	1405.03	66.859
constrain 5	0.374	0.0441	0.0441	0.0441	0.0441	0.374	1.24e-05	1.24e-05	0.00249	0.00249	-675.64	1359.29	21.118
constrain 6	0.35	0.0426	0.0426	0.0426	0.0426	0.407	8.05e-08	8.05e-08	0.00537	0.00537	-675.15	1360.3	22.133
constrain 7	0.339	5.78e-06	5.78e-06	5.78e-06	0.151	0.429	6.04e-06	6.04e-06	0.0173	0.0173	-663.08	1338.17	0
full tropical lowlands	0.477	1.57e-05	0.0181	1.12e-05	0.0712	0.315	1.73e-06	1.31e-07	0.0334	2.85e-05	-636.46	1292.93	6.607
constrain 1	0.479	0.000442	0.0215	1.01e-06	0.0503	0.327	3.02e-08	3.02e-08	0.0286	0.0286	-636.97	1289.95	3.627
constrain 2	0.477	1.59e-07	0.018	1.19e-07	0.0713	0.315	4.85e-07	4.85e-07	0.0334	1.1e-05	-636.46	1290.93	4.606
constrain 3	0.479	0.000711	0.0212	4.59e-07	0.0503	0.328	3.01e-07	7.05e-07	0.0286	0.0286	-636.97	1291.95	5.627
constrain 4	0.154	0.154	0.154	0.154	0.154	0.154	6.21e-05	6.21e-05	6.3e-05	6.3e-05	-695.2	1396.41	110.089
constrain 5	0.436	0.0129	0.0129	0.0129	0.0129	0.436	5.08e-09	5.08e-09	0.0335	0.0335	-639.99	1287.97	1.65
constrain 6	0.228	2.56e-08	2.56e-08	0.228	2.56e-08	0.492	1.47e-06	1.47e-06	0.0141	0.0141	-653.08	1316.15	29.833
constrain 7	0.469	0.0145	0.0145	0.0145	0.0319	0.34	2.79e-07	2.79e-07	0.025	0.025	-637.16	1286.32	0
Alternative model	λ 111	λ 112	λ 122	λ 211	λ 212	λ 222	μ1	μ2	q12	q21	LnLik	AIC	Delta
full Andean	0.385	0.00504	1.16e-07	8.19e-08	0.148	0.394	1.03e-06	1.91e-06	3.01e-07	1.49e-07	-645.9	1311.81	7.593
constrain 1	0.385	0.00503	2.45e-06	3.44e-08	0.148	0.394	4.15e-05	4.15e-05	9.05e-07	9.05e-07	-645.91	1307.81	3.597
constrain 2	0.385	0.00505	1.74e-07	1.33e-06	0.148	0.394	5.37e-08	5.37e-08	1.8e-08	5.64e-07	-645.9	1309.81	5.593
constrain 3	0.385	0.00505	1.37e-07	4.84e-06	0.148	0.394	7e-06	8.12e-07	2.9e-06	2.9e-06	-645.9	1309.81	5.593
constrain 4	0.153	0.153	0.153	0.153	0.153	0.153	2.23e-05	2.23e-05	8.03e-06	8.03e-06	-698.21	1402.41	98.199
constrain 5	0.393	0.0345	0.0345	0.0345	0.0345	0.393	1.28e-08	1.28e-08	0.0065	0.0065	-663.26	1334.53	30.312
constrain 6	0.396	0.0347	0.0347	0.0347	0.0347	0.387	1e-08	1e-08	0.00622	0.00622	-663.25	1336.5	32.286
constrain 7	0.388	4.92e-07	4.92e-07	4.92e-07	0.146	0.4	3.48e-08	3.48e-08	0.00591	0.00591	-646.11	1304.21	0
full tropical lowlands	0.454	0.0251	0.00539	1.07e-07	0.0301	0.388	1.31e-07	1.18e-06	0.0266	6.08e-08	-628.99	1277.98	6.381
constrain 1	0.445	0.0408	0.00491	5.36e-08	0.0222	0.387	8.92e-10	8.92e-10	0.011	0.011	-629.56	1275.12	3.519
constrain 2	0.454	0.0247	0.00554	5.68e-06	0.0301	0.388	5.46e-06	5.46e-06	0.0269	7.46e-06	-628.99	1275.98	4.382
constrain 3	0.446	0.0403	0.00497	5.83e-07	0.022	0.388	4.82e-09	1.47e-06	0.0114	0.0114	-629.56	1277.12	5.52
constrain 4	0.154	0.154	0.154	0.154	0.154	0.154	6.21e-05	6.21e-05	6.3e-05	6.3e-05	-695.24	1396.48	124.878
constrain 5	0.433	0.0143	0.0143	0.0143	0.0143	0.433	3.23e-07	3.23e-07	0.0197	0.0197	-631.8	1271.6	0
constrain 6	0.454	0.0151	0.0151	0.0151	0.0151	0.39	5.21e-07	5.21e-07	0.0182	0.0182	-631.08	1272.16	0.553
constrain 7	0.454	0.0156	0.0156	0.0156	0.0133	0.39	6.54e-07	6.54e-07	0.0181	0.0181	-631.06	1274.13	2.523
